# Supplementary material for: Maternal behavioral thermoregulation facilitated evolutionary transitions from egg laying to live birth
Source: Evol Lett. 2023 Jul 26;7(5):351–60. doi: 10.1093/evlett/qrad031 (PMC10565886; doi:10.1093/evlett/qrad031)
Supplement: qrad031_suppl_Supplementary_Table_S1_S12 [file qrad031_suppl_supplementary_table_s1_s12.xlsx]

## Sheet: Readme - table descriptions
Table	Description
S1	Data used for thermal analyses
S2	Data used for analyses of reproductive mode across all species
S3	Quantifying the mismatch in thermal optima between adult females and embryos
S4	Testing if females adjust their temperature when gravid (Hedges’ g) to match the thermal optimum of embryos
S5	Differences in Hedges' G between oviparous and viviparous species
S6	Differences in the relationship between female plasticity and PBT between viviparous and oviparous species
S7	Estimated ancestral values for Hedges G, PBT and Topt across 1000 trees
S8	Testing the effect of maternal plasticity on the evolution of viviparity
S9	Testing how the alignment of adult and embryo thermal optima effect the evolution of viviparity
S10	Checking for differences in Hedges’ g between laboratory and field studies
S11	Checking robustness of results to missing data
S12	Reference list

## Sheet: Table S1
Species	PBTgravidImp	SD_gravidImp	N_gravidImp	PBTnongravidImp	SD_nongravidImp	N_nongravidImp	Rep_mode	Hedge_na_orig	PBTindepImp	SD_PBTindepImp	N_PBTindepImp	ToptImp	Topt_sv	Topt_n	Topt_ntemps	Hedge_na	PBTnongravid_ind_na	Topt_na	animal	varGravidImp	varNongravidImp	varPBTindepImp	varToptImp	PBTindep	PBTgravid	PBTnongravid	Topt	probviv	H.gImp	var.H.gImp	H.g	Hatch_success_a	Hatch_success_b	Hatch_success_c	Hatch_success_Topt	Hatch_success_PBT	Hatch_success_Topt_PBT	Reference_Pbt	Reference_Topt	Reference_Hedges'g
Acanthophis_praelongus	32	0.42	38	31.57	1.51	104	Viviparous	1	30.021	2.3	4	24.0705	5.60398	389	4	1	0	1	Acanthophis_praelongus	4.53331e-06	2.19974e-05	0.00146739	5.60398	30.021				1	0.385911	0.0222966								1
Agama_agama	28.79	2.24	3	25.823	2.56	11	Oviparous	1	31.1	0.7	27	28.8177	4.18743	132	9	1	1	0	Agama_agama	0.00201786	0.000893457	1.87634e-05	4.18743				28.8177	0	1.1545	0.552692		-0.00341667	0.214617	-2.59823	0.749122	0.771711	-0.0225891		2
Agama_impalearis	30.3	1.048	4	31.4	1.12	25	Oviparous	1	31.22	1.22474	9	29.0682	4.09002	522	7	1	1	0	Agama_impalearis	0.000299073	5.08905e-05	0.000170995	4.09002				29.0682	0	-0.985721	0.374728		-0.00793661	0.48148	-6.5009	0.788753	0.795202	-0.00644863		3
Agkistrodon_piscivorus	24	0.566	8	22.6	1.414	8	Viviparous	0	21.7	0.141421	8	26.4844	3.4224	139	5	0	0	1	Agkistrodon_piscivorus	6.95217e-05	0.000489319	5.3091e-06	3.4224	21.7	24	22.6		1	1.22881	0.328739	1.22881							4		4
Amblyrhynchus_cristatus	24.4	3.421	4	20.2	2.79	5	Oviparous	1	36	0.336749	4	26.3337	6.78925	669	8	1	0	1	Amblyrhynchus_cristatus	0.00491435	0.00381536	2.1875e-05	6.78925	36				0	1.19509	0.563618								5
Ameiva_fuscata	28.6	3.37	2	29.2	2.693	19	Oviparous	1	35.9	2.8	21	28.6003	0.21411	132	5	1	0	1	Ameiva_fuscata	0.00694221	0.000447665	0.000289673	0.21411	35.9				0	-0.188814	1.17082								6
Amphibolurus_muricatus	30	2.5	12	32	2.7	3	Oviparous	1	36.5139	4.11115	33	29.4334	4.48041	82	3	1	0	0	Amphibolurus_muricatus	0.000578704	0.00237305	0.000384145	4.48041	36.5139			29.4334	0	-0.723298	0.589099		-0.0120238	0.693929	-9.29333	0.714816	0.0137748	0.701042	7,8	7
Anguis_fragilis	32.33	1.6	38	35.1	1.3	32	Viviparous	1	22.2222	2.65303	9	21.7777	2.47021	82	12	1	0	1	Anguis_fragilis	6.44533e-05	4.28669e-05	0.00158368	2.47021	22.2222				1	-1.87916	0.0826718								9,10
Anolis_auratus	30.6	1.102	14	34.5	0.604	20	Oviparous	1	29.6	2.75681	760	28.4425	0.570802	270	12	1	0	1	Anolis_auratus	9.26387e-05	1.53252e-05	1.14134e-05	0.570802	29.6				0	-4.28511	0.558645								11
Anolis_bahorucoensis	30.5	3.00062	15	32	1.08	6	Oviparous	1	25.7231	1.07882	13	27.6656	9.13289	132	4	1	0	1	Anolis_bahorucoensis	0.000645257	0.000189844	0.000135303	9.13289	25.7231				0	-0.638518	0.169817								12,13
Anolis_carolinensis	25.688	5.003	10	20.2	5.5	3	Oviparous	1	29.6421	1.73413	39	26.9113	0.492211	522	3	1	0	1	Anolis_carolinensis	0.00379315	0.0247116	8.77566e-05	0.492211	29.6421				0	0.970754	0.630555								14,15
Anolis_cristatellus	30.7	2.21359	12	28.69	2.7	12	Oviparous	1	28.8435	1.61945	23	27.6656	0.644404	108	8	1	0	1	Anolis_cristatellus	0.00043325	0.000738049	0.00013706	0.644404	28.8435				0	0.78603	0.183063								13,16
Anolis_cybotes	30.3	0.566	3	30.1	1.414	10	Oviparous	1	30.5081	1.97932	357	25.3879	2.06701	250	12	1	0	1	Anolis_cybotes	0.000116312	0.000220681	1.17905e-05	2.06701	30.5081				0	0.172698	0.286262								12,13,17
Anolis_distichus	32.6	0.374	15	34.4	0.2	6	Oviparous	1	26.4333	1.21789	12	26.3337	2.06701	119	4	1	0	1	Anolis_distichus	8.77439e-06	5.63368e-06	0.000176901	2.06701	26.4333				0	-5.76145	0.996124								12,13
Anolis_gingivinus	28.6	4.2603	8	31.4	4.927	20	Oviparous	1	29.9	1.9799	98	26.3337	8.64131	325	5	1	0	1	Anolis_gingivinus	0.00277369	0.00123105	4.47422e-05	8.64131	29.9				0	-0.590203	0.179092								18
Anolis_gundlachi	30.13	2.94	2	34.5	1.833	104	Oviparous	1	31.1704	1.92911	27	23.8298	0.293403	63	4	1	0	1	Anolis_gundlachi	0.00476065	2.71427e-05	0.000141863	0.293403	31.1704				0	-1.77089	2.22731								16
Anolis_longiceps	27.2	3.37	3	23.3	4.8	4	Oviparous	1	32.2	1.22474	6	27.6656	8.64131	119	5	1	0	1	Anolis_longiceps	0.00511683	0.0106099	0.000241117	8.64131	32.2				0	0.790653	0.59412								19
Anolis_longitibialis	33.8	1.789	2	34.7	3.6	6	Oviparous	1	32.2	1.52565	11	26.9572	4.41523	649	3	1	0	1	Anolis_longitibialis	0.00140074	0.00179389	0.000204082	4.41523	32.2				0	-0.275019	0.545679								17
Anolis_marmoratus	29	2.6	6	33.4	3.6	17	Oviparous	1	30.4553	0.917853	255	24.1624	4.41523	504	7	1	0	1	Anolis_marmoratus	0.00133967	0.000683381	3.56189e-06	4.41523	30.4553				0	-1.3505	0.246448								20
Anolis_oculatus	28.79	4.31	3	30.95	2.79	12	Oviparous	1	28.1	1.7	37	26.3337	0.569335	114	9	1	0	1	Anolis_oculatus	0.0074705	0.000677183	9.89199e-05	0.569335	28.1				0	-0.559855	0.707074								6
Anolis_polylepis	28.6	0.98	4	33.4	0.95	20	Oviparous	1	27.4	0.26	18	27.839	0.644404	50	8	1	0	1	Anolis_polylepis	0.000293535	4.04505e-05	5.00234e-06	0.644404	27.4				0	-4.80166	1.45258								21
Anolis_sagrei	27.2	2.06	3	30.95	2.113	13	Oviparous	1	25.77	2.13009	44	28.4219	1.06125	669	9	1	1	0	Anolis_sagrei	0.00191194	0.000358537	0.00015528	1.06125				28.4219	0	-1.6988	0.693127		-0.00686454	0.384976	-4.51976	0.876779	0.842375	0.0344041		22,23
Anolis_shrevei	31.2	0.42	15	31.5	0.604	31	Oviparous	1	29.2	2.46268	42	26.3337	4.41523	132	7	1	0	1	Anolis_shrevei	1.20809e-05	1.18602e-05	0.000169356	4.41523	29.2				0	-0.566806	0.091914								17
Antaresia_childreni	30.44	1.39	16	28.69	1.72	13	Oviparous	0	28.7	2.9	24	27.7783	3.71757	310	12	0	0	1	Antaresia_childreni	0.000130323	0.000276473	0.000425423	3.71757	28.7	30.44	28.69		0	1.08769	0.167852	1.08769							24		25
Archaeolacerta_bedriagae	27.33	3.00062	3	25.4	2.693	7	Oviparous	1	32.79	2.3	73	25.3879	14.1416	469	5	1	0	1	Archaeolacerta_bedriagae	0.00401812	0.00160586	6.73985e-05	14.1416	32.79				0	0.611098	0.600901								26
Aspidoscelis_gularis	24	3.804	3	22.862	3.937	20	Oviparous	1	38.3	2.1	33	25.3879	2.31237	76	4	1	0	1	Aspidoscelis_gularis	0.00837408	0.00148277	9.11018e-05	2.31237	38.3				0	0.283328	0.503922								27
Aspidoscelis_hyperythra	30.51	1.813	10	28.6	1.29	8	Oviparous	1	38.7	2.1	71	28.6003	0.280088	469	7	1	0	1	Aspidoscelis_hyperythra	0.000353111	0.000254306	4.14723e-05	0.280088	38.7				0	1.15598	0.260308								28
Aspidoscelis_inornata	30.13	0.9	4	29.6	1.74	10	Oviparous	1	40.2	1.8	318	24.0705	0.293403	421	3	1	0	1	Aspidoscelis_inornata	0.000223063	0.000345553	6.30472e-06	0.293403	40.2				0	0.358105	0.281557								27
Aspidoscelis_sexlineata	25.688	2	5	19.8	2.924	11	Oviparous	1	40.1745	1.66096	161	25.3879	8.43993	325	12	1	0	1	Aspidoscelis_sexlineata	0.00121235	0.00198258	1.06168e-05	8.43993	40.1745				0	2.22192	0.422551								27,29
Aspidoscelis_tigris	33.8	1.27	38	35.2	1.74	19	Oviparous	1	40.8544	4.7506	171	24.1882	3.6031	72	4	1	0	1	Aspidoscelis_tigris	3.71527e-05	0.000128606	7.90722e-05	3.6031	40.8544				0	-0.906496	0.0995508								27,29
Barisia_imbricata	32.8	0.42	10	32.5	1.74	18	Viviparous	1	26.4	3.79473	40	26.4844	1.06125	24	8	1	0	1	Barisia_imbricata	1.63965e-05	0.000159243	0.000516529	1.06125	26.4				1	0.230108	0.117628								30
Bassiana_duperreyi	30.5	3.4	5	35.4	3.03	50	Oviparous	1	31.3	1.63814	27	24.1882	2.0793	172	4	1	1	0	Bassiana_duperreyi	0.00248535	0.000146524	0.000101449	2.0793				24.1882	0	-1.49994	0.377622									31,32
Boa_constrictor	27.33	4.2603	15	27.29	5.4379	24	Viviparous	0	31.01	3.41	121	23.6115	4.46264	50	4	0	1	1	Boa_constrictor	0.00161998	0.00165441	9.99355e-05	4.46264		27.33	27.29		1	0.0080215	0.103842	0.0080215									33
Bothrops_insularis	25.9	2	4	25.9	2.46	5	Viviparous	0	25.7185	2.13585	54	26.8764	6.65599	893	9	0	0	1	Bothrops_insularis	0.00149074	0.00180427	0.000127719	6.65599	25.7185	25.9	25.9		1	0	0.446776	0							34,35		34
Calotes_versicolor	30.4	1.715	3	34.5	1.74	35	Oviparous	1	27.64	0.67082	5	28.4294	2.06701	445	8	1	0	0	Calotes_versicolor	0.00106086	7.26762e-05	0.000117806	2.06701	27.64			28.4294	0	-2.32346	0.834545		-0.0113605	0.644796	-8.37474	0.774474	0.768303	0.00617068	36	37,38
Carlia_vivax	27.47	1.39	10	25.2	3.6	4	Oviparous	1	31.58	4.5838	104	28.6003	3.0966	325	6	1	0	1	Carlia_vivax	0.000256043	0.00510204	0.000202578	3.0966	31.58				0	0.778595	0.601006								39
Chalcides_bedriagai	31.2	3.84	21	28	3.2	20	Viviparous	0	32.5	3.41	6	24.0705	0.578001	325	8	0	1	1	Chalcides_bedriagai	0.00072133	0.000653061	0.00183481	0.578001		31.2	28		1	0.887815	0.108187	0.887815									40
Chalcides_ocellatus	31.529	1.813	15	32.0085	0.922	15	Viviparous	0	32	2.1	69	25.2055	6.65599	270	6	0	1	1	Chalcides_ocellatus	0.000220437	5.53146e-05	6.24151e-05	6.65599		31.529	32.0085		1	-0.32437	0.137624	-0.32437									41
Chamaeleo_calyptratus	30.13	2	71	28	4.2	57	Oviparous	1	16.7	3.15186	62	26.9572	9.96552	152	3	1	1	0	Chamaeleo_calyptratus	6.20588e-05	0.000394737	0.000574526	9.96552				26.9572	0	0.643676	0.0365136		-0.01	0.53	-6.04	0.98041	0.0221	0.95831		42
Chamaeleo_chamaeleon	34.8	0.424	14	35.3	2.121	20	Oviparous	1	28.8	2.1	35	26.3337	1.12487	273	7	1	0	1	Chamaeleo_chamaeleon	1.06034e-05	0.00018051	0.00015191	1.12487	28.8				0	-0.319183	0.104491								43
Charina_bottae	29.7	2.21359	6	23.3	4.08656	5	Viviparous	0	32	3.15186	30	29.5594	0.280088	114	5	0	1	1	Charina_bottae	0.000925831	0.00615226	0.00032338	0.280088		29.7	23.3		1	1.77973	0.609911	1.77973									44
Chlamydosaurus_kingii	32.33	1.23	14	32.6	0.4	13	Oviparous	1	34.385	0.26	12	29.4554	4.35673	56	4	1	1	0	Chlamydosaurus_kingii	0.000103388	1.15809e-05	4.76461e-06	4.35673				29.4554	0	-0.286257	0.148254		-0.0361061	2.19496	-32.4957	0.831262	0.288674	0.542587		45
Ameivula_ocellifera	32.1	1.8	11	32.0085	2.263	4	Oviparous	1	38.6	2.2	21	26.4057	4.35673	273	4	1	0	1	Ameivula_ocellifera	0.000285853	0.00124962	0.000154686	4.35673	38.6				0	0.0421099	0.430288								46
Conolophus_pallidus	30.5	0.9	5	35.4	0.67	50	Oviparous	1	36.6	0.707107	1	27.7783	5.50712	132	4	1	0	1	Conolophus_pallidus	0.000174147	7.16429e-06	0.000373257	5.50712	36.6				0	-6.08823	2.23744								47
Conolophus_subcristatus	25.6	1.36	19	24.2	1.72	20	Oviparous	1	36.5	3.62243	7	27.6656	8.84429	445	5	1	0	1	Conolophus_subcristatus	0.00014854	0.000252578	0.00140707	8.84429	36.5				0	0.884496	0.11373								48
Ouroborus_cataphractus	30.13	0.949	45	29.6	1.5	32	Viviparous	1	29.85	2.25056	24	26.8764	2.39775	114	4	1	0	1	Ouroborus_cataphractus	2.20456e-05	8.02508e-05	0.000236853	2.39775	29.85				1	0.418035	0.0594552								49
Cordylus_cordylus	27.2	2.94	26	27.29	2.924	24	Viviparous	1	32.1	0.7	12	24.0705	0.207702	270	8	1	0	1	Cordylus_cordylus	0.000449349	0.00047834	3.96282e-05	0.207702	32.1				1	-0.0302131	0.0808651								50
Cordylus_macropholis	24	5.2	24	22.6	5.5	17	Viviparous	1	30.06	2.26	16	25.2055	4.05774	273	8	1	0	1	Cordylus_macropholis	0.00195602	0.00348385	0.00035328	4.05774	30.06				1	0.256511	0.103794								26
Pseudocordylus_melanotus	34.8	0.42426	8	34.77	0.4	49	Viviparous	1	31.3	1.04919	43	23.6115	0.218567	23	12	1	0	1	Pseudocordylus_melanotus	1.85787e-05	2.70094e-06	2.61307e-05	0.218567	31.3				1	0.0717636	0.166326								51
Cordylus_niger	24.54	2	4	25.9	2.56	17	Viviparous	1	32.6	0.3	10	24.1231	8.43993	24	5	1	0	1	Cordylus_niger	0.00166055	0.000574687	8.46852e-06	8.43993	32.6				1	-0.568309	0.31506								50
Cordylus_oelofseni	33.2	0.735	25	33.5	0.4	20	Viviparous	1	31.9913	4.15603	53	24.1231	8.64131	389	4	1	0	1	Cordylus_oelofseni	1.96046e-05	7.12854e-06	0.000318433	8.64131	31.9913				1	-0.498107	0.0885672								50,52
Karusasaurus_polyzonus	30.7	1.6	45	28	1.29	6	Viviparous	1	33.6	0.3	10	29.5594	4.46264	156	8	1	0	1	Karusasaurus_polyzonus	6.03602e-05	0.000353763	7.97194e-06	4.46264	33.6				1	1.82925	0.243356								50
Crotalus_horridus	28.6	2.2	6	24.2	3.1	5	Viviparous	0	30.2338	3.41	4	24.0705	4.41523	76	8	0	1	1	Crotalus_horridus	0.000986193	0.00328188	0.00318026	4.41523		28.6	24.2		1	1.49596	0.513911	1.49596									53
Crotalus_oreganus	30.6	0.52	43	33.5	0.6325	104	Viviparous	1	28	2.05757	24	24.0705	7.00544	114	8	1	0	1	Crotalus_oreganus	6.71576e-06	3.42766e-06	0.000225	7.00544	28				1	-4.98277	0.120521								54
Crotalus_scutulatus	32.6	0.42	16	32.6	0.84	24	Viviparous	1	27	5.43	15	26.8764	3.71757	527	7	1	0	1	Crotalus_scutulatus	1.03739e-05	2.76638e-05	0.00269638	3.71757	27				1	0	0.0924419								55
Crotalus_viridis	26.7116	6.04635	44	26.2885	5.03189	34	Viviparous	0	28.5578	2.34331	14	25.2055	6.65599	270	4	0	0	1	Crotalus_viridis	0.00116449	0.00107758	0.000480931	6.65599	28.5578	26.7116	26.2885		1	0.0753105	0.0512849	0.0753105							56-58		56-59
Crotaphytus_collaris	32.4	2.24	63	33.94	1.6	57	Oviparous	1	37.6	3.41	178	28.2746	7.00544	196	7	1	0	0	Crotaphytus_collaris	7.58692e-05	3.89889e-05	4.62076e-05	7.00544	37.6			28.2746	0	-0.786129	0.0357803		-0.00180594	0.0995526	-0.893146	0.477901	0.296869	0.181032	60	61
Ctenophorus_nuchalis	31.529	0.42	16	34.9	0.95	104	Oviparous	1	39.7957	2.42406	69	28.8177	3.71757	310	12	1	0	1	Ctenophorus_nuchalis	1.10907e-05	7.12464e-06	5.37734e-05	3.71757	39.7957				0	-4.56044	0.125604								62
Cyclura_nubila	32.33	0.89	14	33.5	1.51	49	Oviparous	1	36.1	0.6	5	28.6003	0.218567	63	8	1	0	1	Cyclura_nubila	5.41303e-05	4.14637e-05	5.52482e-05	0.218567	36.1				0	-0.932347	0.0758894								63
Dalmatolacerta_oxycephala	29	1.102	15	32.7	1.113	20	Oviparous	1	31.6	1.98242	93	23.8298	4.09002	262	9	1	0	1	Dalmatolacerta_oxycephala	9.62667e-05	5.79248e-05	4.2319e-05	4.09002	31.6				0	-3.26421	0.275542								64
Darevskia_praticola	30.13	1.048	24	30.5	0.4	73	Oviparous	1	29	2.7	53	25.3879	4.09002	273	12	1	0	1	Darevskia_praticola	5.04096e-05	2.35612e-06	0.000163552	4.09002	29				0	-0.462776	0.0816933								65
Deinagkistrodon_acutus	24.4	4.2603	3	22.6	5.4379	4	Oviparous	1	27.4	0.3	69	25.3879	2.31237	139	4	1	1	0	Deinagkistrodon_acutus	0.010162	0.0144739	1.73737e-06	2.31237				25.3879	0	0.309813	0.56765		-0.0225625	1.15152	-13.7455	0.946694	0.867212	0.0794817		66
Dipsosaurus_dorsalis	29.7	2.94	25	28	3.1	5	Oviparous	1	28.8435	2.11157	16	31.502	4.05774	119	10	1	1	0	Dipsosaurus_dorsalis	0.00039196	0.00245153	0.000334963	4.05774				31.502	0	0.547485	0.297687		-0.0136901	0.907414	-13.9982	1.0014	0.78532	0.216076		67
Draco_volans	30.4	3.00062	16	33.4	2.89	50	Oviparous	1	30.4	2.1	10	28.7877	4.18743	367	12	1	0	1	Draco_volans	0.000608914	0.000149738	0.00047719	4.18743	30.4				0	-1.0064	0.0979437								68
Elaphe_carinata	33.2	1.048	3	35.2	1.51	49	Oviparous	1	24.7	1.40007	2	27.6946	0.218567	262	8	1	1	0	Elaphe_carinata	0.000332143	3.75554e-05	0.00160648	0.218567				27.6946	0	-1.51561	0.412086		-0.015375	0.8584	-11.0412	0.93936	0.781146	0.158214		69
Elgaria_multicarinata	31.6	1.3	16	33.4	0.4	35	Oviparous	1	29.9	0.97	98	26.9113	2.47021	85	5	1	1	0	Elgaria_multicarinata	0.000105777	4.09788e-06	1.07393e-05	2.47021				26.9113	0	-1.84273	0.214944		-0.0414286	2.2695	-30.2476	0.824303	0.572921	0.251381		70
Chilabothrus_chrysogaster	24	3.3	38	19.5	3.2	73	Viviparous	1	24.7	1.9	53	25.2361	4.46264	649	11	1	0	1	Chilabothrus_chrysogaster	0.000497533	0.000368899	0.000111645	4.46264	24.7				1	1.3749	0.0504845								71
Eremias_argus	33.8	0.675	21	35.2	0.537	32	Oviparous	1	33.95	0.734847	135	28.1378	8.84429	72	4	1	1	0	Eremias_argus	1.89913e-05	7.27299e-06	3.47041e-06	8.84429				28.1378	0	-2.26145	0.142285		-0.00363889	0.214983	-2.30215	0.865969	0.802342	0.0636276		72
Eremias_brenchleyi	23.12	4.806	26	26.9	4.021	62	Oviparous	1	33.5	1.2	16	24.1882	0.570802	156	4	1	0	1	Eremias_brenchleyi	0.00166195	0.000360389	8.0196e-05	0.570802	33.5				0	-0.845631	0.065343								73
Eremias_multiocellata	32.62	1	63	34.04	1.51	56	Viviparous	1	33.5057	0.486489	14	26.8764	0.207702	114	12	1	0	1	Eremias_multiocellata	1.49173e-05	3.51388e-05	1.50584e-05	0.207702	33.5057				1	-1.10169	0.0408236								74,75
Eremias_przewalskii	30.4	0.9487	10	32.5	0.6325	10	Viviparous	0	32.5	0.632456	10	25.2055	4.41523	76	9	0	0	1	Eremias_przewalskii	9.73892e-05	3.78751e-05	3.78698e-05	4.41523	32.5	30.4	32.5		1	-2.49433	0.385732	-2.49433							76		77
Eublepharis_macularius	25.2	3.3	6	24.4	4.36	7	Oviparous	1	30.5081	2.63712	9	28.7877	3.0966	652	6	1	1	0	Eublepharis_macularius	0.00285809	0.00456137	0.00083021	3.0966				28.7877	0	0.192414	0.310777		-0.0371878	2.17048	-30.7032	0.961394	0.901874	0.0595194		78
Eulamprus_quoyii	30.5	2.94	64	25.2	2.79	104	Viviparous	1	28.8907	2.03544	43	25.2055	3.4224	76	5	1	0	1	Eulamprus_quoyii	0.000145183	0.000117862	0.000115434	3.4224	28.8907				1	1.84091	0.0367095								79
Eulamprus_tympanum	30.6	3.4	273	31.4	2.7	120	Viviparous	0	32.04	3.90512	36	26.8764	1.06125	85	4	0	1	1	Eulamprus_tympanum	4.52223e-05	6.16151e-05	0.00041265	1.06125		30.6	31.4		1	-0.260085	0.0110558	-0.260085									80
Eutropis_multifasciata	29	0.98	24	32.9	1.789	20	Viviparous	0	32.3	1.62257	44	24.0705	6.65599	310	4	0	0	1	Eutropis_multifasciata	4.75822e-05	0.000147842	5.73519e-05	6.65599	32.3	29	32.9		1	-2.65524	0.21117	-2.65524							81,82		81
Furcifer_pardalis	29.7	4.37	6	32.7	4.8	62	Oviparous	1	32	1.56525	26	25.3879	8.28642	273	4	1	0	1	Furcifer_pardalis	0.00360827	0.000347532	9.20222e-05	8.28642	32				0	-0.646129	0.204071								83
Gekko_japonicus	33.2	1.239	14	33.94	0.4	10	Oviparous	1	35.2092	1.52565	26	28.1324	9.13289	114	5	1	1	0	Gekko_japonicus	9.94806e-05	1.38898e-05	7.22142e-05	9.13289				28.1324	0	-0.776026	0.167399		-0.00799283	0.480268	-6.40717	0.778124	0.59405	0.184074		84
Gloydius_brevicaudus	25.6	4.2603	20	24.7	4.079	30	Viviparous	1	21.0805	6.02045	9	25.2361	3.11785	23	3	1	1	0	Gloydius_brevicaudus	0.00138475	0.000909059	0.00906261	3.11785				25.2361	1	0.212402	0.0856465		-0.01194	0.57306	-5.82836	1.02932	0.946044	0.0832783		85
Gonatodes_humeralis	30.13	3.00062	11	32.5	2.89	84	Oviparous	1	28.9	0.9	40	24.0705	0.578001	522	11	1	0	1	Gonatodes_humeralis	0.000901639	9.41347e-05	2.42454e-05	0.578001	28.9				0	-0.798018	0.122797								86
Goniurosaurus_kuroiwae	28.49	4.37	5	33.4	2.693	33	Oviparous	1	26.4	6.3	24	29.4889	0.207702	1756	9	1	0	1	Goniurosaurus_kuroiwae	0.00470552	0.000197	0.0023728	0.207702	26.4				0	-1.32432	0.476166								87
Hellenolacerta_graeca	32.4	3.1	15	35.1	1.833	50	Oviparous	1	33.325	0.97	36	29.4334	1.12487	649	9	1	0	1	Hellenolacerta_graeca	0.000610298	5.45432e-05	2.35343e-05	1.12487	33.325				0	-1.04757	0.135394								88
Hemidactylus_frenatus	31.6	3.1	64	33.4	4.36	97	Oviparous	1	36.5139	1.56525	121	27.9903	8.28642	24	3	1	1	0	Hemidactylus_frenatus	0.000150373	0.000175674	1.51867e-05	8.28642				27.9903	0	-0.473586	0.024976		-0.0130313	0.698375	-8.505	0.833304	-0.378723	1.21203		89
Heterodon_platirhinos	27.461	2.94	25	27.418	3.03	3	Oviparous	1	28.1	1.95161	8	25.7433	8.84429	504	4	1	0	1	Heterodon_platirhinos	0.000458482	0.00407092	0.000602956	8.84429	28.1				0	0.0139835	0.523558								90
Heteronotia_binoei	24.4	3.98	15	25.9	4.08656	30	Oviparous	1	30.5081	1.61945	42	28.0864	5.94217	310	12	1	1	0	Heteronotia_binoei	0.00177376	0.000829843	6.70893e-05	5.94217				28.0864	0	-0.365343	0.102957		-0.00263889	0.159583	-1.785	0.615444	0.627454	-0.0120094		91
Hoplocephalus_bitorquatus	24.54	4.2603	25	22.862	3.2	10	Viviparous	1	23.1	2.11873	10	23.6115	4.41523	85	5	1	0	1	Hoplocephalus_bitorquatus	0.00120557	0.00195917	0.000841251	4.41523	23.1				1	0.43516	0.130226								92
Woodworthia_maculatus	24.8605	3.77538	62	21.1	4.16721	64	Viviparous	0	21.3742	2.11157	62	24.0705	0.280088	63	12	0	0	1	Woodworthia_maculatus	0.000371974	0.000609461	0.000157413	0.280088	21.3742	24.8605	21.1		1	0.940021	0.0353696	0.940021							93-95		94,96
Iberolacerta_cyreni	30.3	3.84	3	31.4	4.08656	4	Oviparous	1	28.275	3.15186	40	25.2876	3.71757	367	15	1	0	0	Iberolacerta_cyreni	0.00535372	0.00423445	0.000310649	3.71757	28.275			25.2876	0	-0.233235	0.585648		-0.00580087	0.289935	-2.77904	0.843266	0.781203	0.0620632	97,98	99100
Lacerta_schreiberi	30.13	2.285	4	31.4	1.08	84	Oviparous	1	35.2092	1.10851	26	25.2907	11.6443	108	3	1	1	0	Lacerta_schreiberi	0.00143785	1.40834e-05	3.81237e-05	11.6443				25.2907	0	-0.70442	0.59415		-0.00434375	0.21725	-1.712	1.00406	0.552305	0.451752		101
Lampropholis_delicata	27.47	0.98	21	22	4.2	5	Oviparous	1	32.04	3	23	24.0705	3.6031	188	4	1	1	0	Lampropholis_delicata	6.0606e-05	0.00728926	0.00038118	3.6031				24.0705	0	1.73692	0.767742		-0.0245231	1.17428	-12.8782	1.17887	-0.428757	1.60763		102103
Leiocephalus_schreibersii	32.1	0.42	3	30.5	1.414	15	Oviparous	1	36.3	2.13009	157	28.6003	1.08708	469	8	1	0	1	Leiocephalus_schreibersii	5.70647e-05	0.000143287	2.19323e-05	1.08708	36.3				0	1.46076	0.254088								104
Leiolepis_reevesii	29	3.718	71	26.2	4.8	3	Oviparous	1	31.3	2.1	53	30.0759	6.78925	76	3	1	1	0	Leiolepis_reevesii	0.000231507	0.0111882	8.49325e-05	6.78925				30.0759	0	0.645369	0.662732		-0.0337222	2.07317	-30.952	0.896587	0.900793	-0.00420619		105
Lepidodactylus_lugubris	34.8	2.64	16	35.2	2.89	6	Oviparous	1	40.1745	0.6	38	27.839	10.3442	50	7	1	1	0	Lepidodactylus_lugubris	0.000359691	0.00112346	5.86972e-06	10.3442				27.839	0	-0.139018	0.258544		-0.00396497	0.192631	-1.76331	0.526451	-0.423885	0.950336		89
Liolaemus_bibronii	25.9	2.06	10	24.8	2.56	20	Oviparous	1	34.22	3.55261	53	28.6003	4.35673	63	4	1	0	1	Liolaemus_bibronii	0.000632608	0.000532778	0.000203357	4.35673	34.22				0	0.460611	0.146826								106107
Liolaemus_bitaeniatus	25.6	2	3	25.9	0.922	8	Oviparous	1	34.75	1.15378	13	28.6003	0.21411	250	8	1	0	1	Liolaemus_bitaeniatus	0.00203451	0.000158406	8.47989e-05	0.21411	34.75				0	-0.176055	0.735068								106
Liolaemus_boulengeri	27.47	1.36	24	30.95	0.68	24	Oviparous	0	35.3	1.35978	40	28.1324	6.78925	469	8	0	1	1	Liolaemus_boulengeri	0.000102129	2.01134e-05	3.7096e-05	6.78925		27.47	30.95		0	-3.18358	0.229074	-3.18358									108
Liolaemus_chiliensis	29.8	3.00062	45	34	2.7	97	Oviparous	1	35.16	0.734847	6	24.1231	0.218567	119	4	1	0	1	Liolaemus_chiliensis	0.000225309	6.50127e-05	7.28022e-05	0.218567	35.16				0	-1.46358	0.0436326								106
Liolaemus_cyanogaster	23.12	3.718	4	26.9	2.693	73	Viviparous	1	33.79	0.975807	2	26.8764	2.39775	250	12	1	0	1	Liolaemus_cyanogaster	0.00646522	0.000137292	0.000416986	2.39775	33.79				1	-1.15274	0.53234								106
Liolaemus_dorbignyi	32.1	0.42426	21	28	1.72	19	Viviparous	1	31.01	1.40007	2	23.6115	0.934428	76	4	1	0	1	Liolaemus_dorbignyi	8.3183e-06	0.000198604	0.00101922	0.934428	31.01				1	3.20789	0.350933								106
Liolaemus_elongatus	34.45	0.523	21	34.7	1.414	3	Viviparous	1	30.857	2.1	16	23.6115	4.18743	132	5	1	0	1	Liolaemus_elongatus	1.0975e-05	0.000553501	0.000289475	4.18743	30.857				1	-0.226408	0.840402								109
Liolaemus_fuscus	34.4	0.42	2	35.3	0.67	5	Oviparous	0	31.3	0.3	305	25.3879	3.6031	47	3	0	1	1	Liolaemus_fuscus	7.45335e-05	7.20494e-05	3.01199e-07	3.6031		34.4	35.3		0	-1.35325	0.787442	-1.35325									110
Liolaemus_gravenhorstii	29.7	3.421	18	25.2	4.079	5	Viviparous	1	33.69	0.581378	5	29.5594	4.05774	367	9	1	0	1	Liolaemus_gravenhorstii	0.00073709	0.00524006	5.95586e-05	4.05774	33.69				1	1.15211	0.37708								106
Liolaemus_lemniscatus	35.9	0.42426	2	35.2	0.6708	19	Oviparous	0	34.5	2.04	12	26.3337	8.64131	63	3	0	0	1	Liolaemus_lemniscatus	6.98305e-05	1.91138e-05	0.000291367	8.64131	34.5	35.9	35.2		0	1.19725	0.672305	1.19725							111		110
Liolaemus_leopardinus	24	2	4	19.5	2.924	5	Viviparous	1	34.24	1.22	4	26.8764	2.39775	132	4	1	0	1	Liolaemus_leopardinus	0.00173611	0.00449692	0.000317389	2.39775	34.24				1	1.59559	0.586891								106
Liolaemus_lutzae	31.6	1.3	14	35.2	0.901	24	Oviparous	1	32.2125	2.82384	104	25.3879	9.13289	119	3	1	0	1	Liolaemus_lutzae	0.000120888	2.72994e-05	7.3892e-05	9.13289	32.2125				0	-3.15117	0.315466								112113
Liolaemus_magellanicus	28.79	2.24	28	25.823	3.14	60	Viviparous	1	26.7	3.3	9	26.8764	4.41523	63	8	1	0	1	Liolaemus_magellanicus	0.000216199	0.000246431	0.00169732	4.41523	26.7				1	1.07834	0.053281								114
Liolaemus_monticola	35.7	0.42	2	36.8	0.95	10	Oviparous	0	31.1	1.7	76	24.1882	9.13289	132	3	0	1	1	Liolaemus_monticola	6.92042e-05	6.66425e-05	3.93155e-05	9.13289		35.7	36.8		0	-1.38197	0.521654	-1.38197									110
Liolaemus_nigromaculatus	25.9	5.003	4	27.29	4.079	12	Oviparous	1	35.12	0.955301	6	23.8298	3.71757	1111	17	1	0	1	Liolaemus_nigromaculatus	0.00932828	0.00186174	0.000123316	3.71757	35.12				0	-0.287867	0.427706								106
Liolaemus_nigroviridis	25.9	3.37	20	25.9	4.08656	8	Viviparous	1	36.31	0.980306	10	24.0705	3.0966	389	8	1	0	1	Liolaemus_nigroviridis	0.000846506	0.00311191	7.28905e-05	3.0966	36.31				1	0	0.200443								106
Liolaemus_occipitalis	28.79	3.804	6	32.9	3.14	33	Oviparous	1	30.7636	3.91873	169	29.5594	3.71757	611	15	1	0	1	Liolaemus_occipitalis	0.00290969	0.000276028	9.6013e-05	3.71757	30.7636				0	-1.1543	0.30109								115116
Liolaemus_ornatus	29.7	0.424	16	27.418	2.3	30	Viviparous	1	32.856	4.70174	45	26.8764	0.492211	23	4	1	0	1	Liolaemus_ornatus	1.27379e-05	0.000234565	0.000455066	0.492211	32.856				1	1.35622	0.0973795								106117
Liolaemus_platei	34.4	0.98	71	35.1	1.414	32	Oviparous	1	34.5	1.00698	15	26.9113	0.21411	669	6	1	0	1	Liolaemus_platei	1.14308e-05	5.07148e-05	5.67948e-05	0.21411	34.5				0	-0.571131	0.0546753								106
Liolaemus_pseudoanomalus	28.49	3.421	88	31.3	2.89	32	Oviparous	1	32.2	3.41	40	27.7783	3.71757	48	4	1	0	1	Liolaemus_pseudoanomalus	0.000163847	0.000266414	0.000280374	3.71757	32.2				0	-0.881719	0.0434203								118
Liolaemus_pseudolemniscatus	30.13	2.94	26	28	2.924	27	Oviparous	1	34.6	1.16413	7	24.1882	8.43993	263	5	1	0	1	Liolaemus_pseudolemniscatus	0.000366204	0.000403901	0.000161716	8.43993	34.6				0	0.715719	0.0810436								106
Liolaemus_quilmes	31.72	3.98	25	34	4.927	24	Oviparous	1	34	3	138	27.6656	2.47021	156	4	1	0	1	Liolaemus_quilmes	0.000629738	0.000874976	5.64164e-05	2.47021	34				0	-0.500913	0.0855242								119
Liolaemus_ramirezae	32.1	5.003	8	31.5	5.861	42	Oviparous	1	32	3.9	38	27.9903	5.60398	50	4	1	0	1	Liolaemus_ramirezae	0.00303641	0.000824277	0.000390882	5.60398	32				0	0.108383	0.144205								119
Liolaemus_sarmientoi	34.57	1.26	14	35.1	2.8	34	Viviparous	0	29.815	2.3	24	26.4844	1.39983	72	5	0	1	1	Liolaemus_sarmientoi	9.48887e-05	0.000187164	0.000247956	1.39983		34.57	35.1		1	-0.240107	0.0744692	-0.240107									120
Liolaemus_tenuis	35.2	0.52	3	37.2	0.2	4	Oviparous	0	29.9	0.3	55	26.3337	0.218567	156	6	0	1	1	Liolaemus_tenuis	7.27445e-05	7.22627e-06	1.83036e-06	0.218567		35.2	37.2		0	-4.26825	3.15525	-4.26825							110
Liolaemus_vallecurensis	32.62	0.48	58	30.5	1.72	104	Viviparous	1	35.91	0.76	4	26.8764	2.39775	273	4	1	0	1	Liolaemus_vallecurensis	3.73325e-06	3.0579e-05	0.000111979	2.39775	35.91				1	1.67106	0.032042								106
Liolaemus_walkeri	32.62	0.735	21	30.5	1.3	42	Viviparous	1	33.76	0.707107	2	25.2055	8.43993	389	8	1	0	1	Liolaemus_walkeri	2.41762e-05	4.32551e-05	0.000219349	8.43993	33.76				1	1.98279	0.0921649								106
Lygisaurus_foliorum	30.13	1.836	6	28.69	1.29	8	Oviparous	1	31.1	0.7	9	24.1882	6.78925	119	9	1	0	1	Lygisaurus_foliorum	0.000618865	0.000252713	5.62902e-05	6.78925	31.1				0	0.849428	0.350568								39
Brasiliscincus_agilis	32.4	2.64	26	32.5	2.56	30	Viviparous	0	32.5	2.56	30	24.0705	5.60398	23	5	0	0	1	Brasiliscincus_agilis	0.000255355	0.00020682	0.00020682	5.60398	32.5	32.4	32.5		1	-0.03792	0.0725952	-0.03792							121		121
Notomabuya_frenata	31.6	2.24	20	32	3.03	42	Viviparous	0	32	3.03	42	24.0705	2.31237	24	5	0	0	1	Notomabuya_frenata	0.000251242	0.00021347	0.00021347	2.31237	32	31.6	32		1	-0.14824	0.0672045	-0.14824							121		121
Mabuya_mabouya	28.6	1.58	6	24.2	1.833	11	Viviparous	1	33.4	2.6	9	29.5594	1.08708	187	5	1	0	1	Mabuya_mabouya	0.000508664	0.000521557	0.000673304	1.08708	33.4				1	2.4402	0.442614								6
Psychosaura_macrorhyncha	32	2.94	18	33	3.14	21	Viviparous	0	32.3345	3.07178	87	25.2361	3.6031	24	9	0	0	1	Psychosaura_macrorhyncha	0.000468945	0.000431134	0.000103736	3.6031	32.3345	32	33		1	-0.322052	0.105211	-0.322052							46122		121
Malpolon_monspessulanus	33.8	3.3	5	30.5	4.8	4	Oviparous	0	30.4553	4.07922	87	28.4294	1.08708	469	8	0	1	1	Malpolon_monspessulanus	0.00190645	0.00619188	0.000206209	1.08708		33.8	30.5		0	0.711622	0.519582	0.711622									123
Microlophus_atacamensis	27.2	3.1	16	24.2	4.08656	8	Oviparous	1	25.2346	3.24642	52	27.6656	0.218567	325	8	1	0	1	Microlophus_atacamensis	0.000811831	0.00356448	0.000318282	0.218567	25.2346				0	0.798557	0.234182								124
Microlophus_bivittatus	32.1	1.715	71	34.04	2.113	97	Oviparous	1	33.14	1.26491	17	26.8764	5.94217	893	9	1	0	1	Microlophus_bivittatus	4.02031e-05	3.97236e-05	8.56971e-05	5.94217	33.14				0	-1.00359	0.0267043								125
Microlophus_peruvianus	31.2	2.06	11	31.5	2.46	3	Oviparous	1	36.4362	1.58158	47	28.6003	2.39775	367	9	1	0	1	Microlophus_peruvianus	0.000396308	0.00203296	4.00883e-05	2.39775	36.4362				0	-0.123756	0.5884								126127
Morelia_spilota	31.3	2.06	4	25.2	4.36	3	Oviparous	0	25.1	6.3	29	26.4844	3.71757	114	8	0	0	1	Morelia_spilota	0.00108289	0.00997816	0.00217238	3.71757	25.1	31.3	25.2		0	1.50408	0.939908	1.50408							128		129
Naja_atra	33.2	1.8	7	33.94	0.7	5	Oviparous	1	29.6	2.6906	27	28.4425	0.21411	325	8	1	1	0	Naja_atra	0.000419924	8.50751e-05	0.00030602	0.21411				28.4425	0	-0.500005	0.316306		-0.0357917	2.04436	-28.225	0.967119	0.92883	0.0382895		130
Natrix_natrix	28.0327	4.20799	11	31.596	3.11022	20	Oviparous	0	31.6863	2.6906	443	26.497	0.570802	469	11	0	1	0	Natrix_natrix	0.00204845	0.000484495	1.62761e-05	0.570802		28.0327	31.596	26.497	0	-0.937876	0.178128	-0.937876	-0.0120952	0.665305	-8.20896	0.927666	0.728209	0.199457		102131	134
Nerodia_fasciata	30.4	0.424	19	35.4	0.567	32	Viviparous	1	24.5	1.00698	2	29.5594	3.71757	522	7	1	0	1	Nerodia_fasciata	1.02384e-05	8.01696e-06	0.000844648	3.71757	24.5				1	-9.83359	1.03563								135
Nerodia_rhombifer	27.7	0.949	10	24.8	2.884	13	Viviparous	0	23.96	3.90548	25	26.8764	4.18743	187	8	0	0	1	Nerodia_rhombifer	0.000117374	0.00104026	0.00106276	4.18743	23.96	27.7	24.8		1	1.30188	0.214096	1.30188							136		136
Nerodia_sipedon	25.6	3.1	10	24.4	3.1	10	Viviparous	0	28	3.05	12	24.0705	10.3442	50	3	0	1	1	Nerodia_sipedon	0.00146637	0.00161415	0.000988786	10.3442		25.6	24.4		1	0.370702	0.207298	0.370702									137
Niveoscincus_greeni	23.4667	13.2187	114	26.3	10.7866	96	Viviparous	0	27	3.07178	12	29.5594	3.71757	527	7	0	1	1	Niveoscincus_greeni	0.00278336	0.00175222	0.00107863	3.71757		23.4667	26.3		1	-0.234008	0.0190347	-0.234008									138
Amalosia_lesueurii	29	0.68	35	26.2	0.76	35	Oviparous	0	24	2.1	19	29.4554	3.71757	48	5	0	0	1	Amalosia_lesueurii	1.57092e-05	2.40412e-05	0.000402961	3.71757	24	29	26.2		0	3.83989	0.164857	3.83989							139		140
Oligosoma_maccanni	25.2	3.98	44	24.2	4.021	33	Viviparous	0	28.8907	0.32	10	23.6115	0.280088	408	11	0	1	1	Oligosoma_maccanni	0.000566908	0.000836611	1.22683e-05	0.280088		25.2	24.2		1	0.247456	0.0539074	0.247456									141
Oligosoma_suteri	32.33	1.6	71	33.94	2.113	32	Oviparous	1	27.4	1.95161	36	24.1231	2.39775	611	18	1	1	0	Oligosoma_suteri	3.44961e-05	0.000121123	0.000140924	2.39775				24.1231	0	-0.852665	0.0560001		-0.0112089	0.524978	-5.20904	0.93231	0.760137	0.172173		142-144
Oplurus_cuvieri	29	1.58	8	29.6	2.8	17	Oviparous	1	36.7	2.7	52	25.3879	4.41523	119	8	1	0	1	Oplurus_cuvieri	0.000371046	0.000526361	0.000104086	4.41523	36.7				0	-0.255209	0.154521								145
Orthriophis_taeniurus	30.44	1	15	28	1.72	10	Oviparous	1	33.854	0.97	47	27.3328	0.280088	114	12	1	1	0	Orthriophis_taeniurus	7.19481e-05	0.000377347	1.74673e-05	0.280088				27.3328	0	1.6771	0.276644		-0.0156297	0.838064	-10.3655	0.864456	0.0931981	0.771258		146
Pedioplanis_husabensis	27.33	4.31	88	25.4	4.021	28	Oviparous	1	38.58	1.425	5	28.6003	3.0966	196	4	1	0	1	Pedioplanis_husabensis	0.000282613	0.00089504	0.000272857	3.0966	38.58				0	0.459997	0.0473269								147
Phrynocephalus_przewalskii	32.4	0.374	14	31.5	1.113	31	Oviparous	0	26.4333	1.165	14	29.1171	4.41523	263	6	0	1	0	Phrynocephalus_przewalskii	9.51755e-06	4.02724e-05	0.000138746	4.41523		32.4	31.5	29.1171	0	1.06497	0.0880466	1.06497	-0.00539531	0.309963	-3.96179	0.48924	0.46173	0.0275101		148	149
Phrynocephalus_putjatai	32.6	0.48	23	33.5	0.412	17	Viviparous	0	28.5578	0.67082	10	26.8764	0.562017	527	11	0	1	1	Phrynocephalus_putjatai	9.42583e-06	8.89725e-06	5.51777e-05	0.562017		32.6	33.5		1	-1.97208	0.15038	-1.97208									149
Phrynocephalus_versicolor	32.6	0.735	19	35.1	0.84	104	Oviparous	1	35.2	2.21359	10	29.1609	4.46264	270	9	1	0	0	Phrynocephalus_versicolor	2.67538e-05	5.50695e-06	0.000395467	4.46264	35.2			29.1609	0	-3.14789	0.124801		-0.0101961	0.553271	-6.76689	0.696628	0.0748372	0.621791	150	148150
Phrynocephalus_vlangalii	34.4	1	25	34.7	1.5	25	Viviparous	0	34.24	1.73413	6	26.8764	0.207702	114	12	0	1	1	Phrynocephalus_vlangalii	3.38021e-05	7.47452e-05	0.000427508	0.207702		34.4	34.7		1	-0.23164	0.0813554	-0.23164									151
Phrynosoma_douglasii	30.4	0.523	29	28.69	0.4	49	Viviparous	1	33.4362	2.97859	443	25.2055	8.28642	389	12	1	0	1	Phrynosoma_douglasii	1.02061e-05	3.96701e-06	1.79136e-05	8.28642	33.4362				1	3.63646	0.169795								152153
Phrynosoma_platyrhinos	23.87	2.24	4	22	2.7	10	Oviparous	1	34.9	2.40333	40	29.4889	2.0793	652	9	1	0	1	Phrynosoma_platyrhinos	0.00220156	0.0015062	0.000118554	2.0793	34.9				0	0.705535	0.373964								154
Phymaturus_antofagastensis	23.87	2.693	12	20.2	3.1	10	Viviparous	1	34.66	1.76	55	25.2055	3.13836	114	4	1	0	1	Phymaturus_antofagastensis	0.00106069	0.00235516	4.68819e-05	3.13836	34.66				1	1.21583	0.225734								155
Phymaturus_indistinctus	25.2	4.31	10	22	5.03	5	Viviparous	1	34.96	1.41	30	23.6115	3.6031	389	9	1	0	1	Phymaturus_indistinctus	0.00292519	0.0104549	5.42218e-05	3.6031	34.96				1	0.642877	0.357447								155
Phymaturus_mallimaccii	27.7	1.39	3	25.4	2.46	5	Viviparous	1	35.6	2.18	27	27.7783	9.13289	139	3	1	0	1	Phymaturus_mallimaccii	0.000839361	0.001876	0.000138883	9.13289	35.6				1	0.99994	0.533782								156
Phymaturus_palluma	30.51	3.718	15	31.57	3.759	73	Viviparous	0	31.6093	3.54479	135	25.2055	1.08708	408	3	0	0	1	Phymaturus_palluma	0.000990018	0.00019421	9.31579e-05	1.08708	31.6093	30.51	31.57		1	-0.281051	0.0840264	-0.281051							157		157
Phymaturus_patagonicus	28.6	0.814	26	25.2	2.8	19	Viviparous	1	32.04	4.64	16	25.2055	2.39775	48	4	1	0	1	Phymaturus_patagonicus	3.11561e-05	0.000649773	0.00131078	2.39775	32.04				1	1.62003	0.165036								158
Phymaturus_punae	30.9	3.4	11	31.4	3.937	6	Viviparous	1	27.64	3.35201	10	29.5594	4.18743	263	5	1	0	1	Phymaturus_punae	0.00110065	0.00262011	0.00147074	4.18743	27.64				1	-0.129	0.283926								159
Phymaturus_somuncurensis	27.461	1.6	26	23.3	3.03	4	Viviparous	1	30.2338	2.8115	26	23.6115	1.39983	56	9	1	0	1	Phymaturus_somuncurensis	0.000130567	0.00422779	0.000332596	1.39983	30.2338				1	1.67088	0.781812								159160
Pituophis_catenifer	26.7	5.2	88	25.2	5.5	170	Oviparous	0	25.5	1.94422	12	25.3879	8.64131	196	5	0	0	1	Pituophis_catenifer	0.000431024	0.000280205	0.000484429	8.64131	25.5	26.7	25.2		0	0.279442	0.0171622	0.279442							161		162
Pituophis_melanoleucus	28.6	2.21359	3	31.9	1.8	5	Oviparous	1	32.5	0.975807	24	27.7783	0.207702	893	17	1	1	0	Pituophis_melanoleucus	0.00199684	0.000636786	3.75621e-05	0.207702				27.7783	0	-1.42086	0.772508		-0.0102238	0.579063	-7.21472	0.981657	0.80597	0.175687		163164
Platysaurus_intermedius	22.1	3.4	3	19.5	4.4081	11	Oviparous	1	30.99	2.05	17	26.3337	0.492211	187	8	1	0	1	Platysaurus_intermedius	0.00788955	0.0046456	0.000257404	0.492211	30.99				0	0.618183	0.454821								50
Plestiodon_chinensis	24	3.4	2	24.7	3.1	15	Oviparous	1	30.7636	1.2	30	26.8764	6.65599	1756	18	1	1	0	Plestiodon_chinensis	0.0100347	0.00105012	5.07187e-05	6.65599				26.8764	0	-0.204184	1.04785		-0.0029823	0.16643	-1.43245	0.88635	0.865089	0.0212615		81,165-167
Plestiodon_elegans	27.47	2	3	30.95	1.982	60	Oviparous	1	26.9979	1.13847	29	26.5	8.43993	76	4	1	0	0	Plestiodon_elegans	0.00176694	6.83494e-05	6.1318e-05	8.43993	26.9979			26.5	0	-1.72625	0.699536								168169	170
Plestiodon_fasciatus	29.8	1.27	4	25.2	2.567	4	Oviparous	1	26.3	3.05	30	29.1609	0.563148	504	15	1	0	1	Plestiodon_fasciatus	0.000454062	0.00259412	0.000448298	0.563148	26.3				0	1.97304	0.83788								171
Plestiodon_laticeps	32.62	2.693	16	34.04	2.89	20	Oviparous	1	33.1108	2.70992	13	24.1882	6.78925	270	4	1	0	1	Plestiodon_laticeps	0.000425976	0.000360401	0.000515265	6.78925	33.1108				0	-0.49706	0.116584								172
Plestiodon_reynoldsi	32	2.5	2	34.04	1.29	19	Oviparous	1	30	1.41	8	25.3879	4.18743	310	8	1	0	1	Plestiodon_reynoldsi	0.00305176	7.55869e-05	0.000276125	4.18743	30				0	-0.984408	1.75643								173
Podarcis_bocagei	31.529	0.523	14	31.57	0.6325	60	Oviparous	1	31.22	1.10851	12	29.0682	3.4224	273	4	1	0	1	Podarcis_bocagei	1.96542e-05	6.68992e-06	0.000105059	3.4224	31.22				0	-0.0699095	0.0809324								174
Podarcis_erhardii	32.1	0.42	12	31.5	0.604	17	Oviparous	1	33.95	3.67195	12	28.4425	0.21411	270	8	1	0	1	Podarcis_erhardii	1.42662e-05	2.16274e-05	0.000974837	0.21411	33.95				0	1.12101	0.158159								175
Podarcis_hispanicus	30.44	2.693	6	30.1	3.03	12	Oviparous	1	33.854	1.63814	76	27.839	2.39775	1111	9	1	0	1	Podarcis_hispanicus	0.00130446	0.000844444	3.08082e-05	2.39775	33.854				0	0.11295	0.252572								176177
Podarcis_melisellensis	32	0.374	8	30.5	0.604	5	Oviparous	1	34.0216	2.06635	204	24.1882	2.31237	56	5	1	0	1	Podarcis_melisellensis	1.70747e-05	7.8434e-05	1.80829e-05	2.31237	34.0216				0	2.77688	0.8532								64
Podarcis_milensis	30.7	4.31	15	33.4	4.8	50	Oviparous	1	31.3	1.00817	121	27.6656	0.578001	270	9	1	0	1	Podarcis_milensis	0.00131397	0.000413066	8.57414e-06	0.578001	31.3				0	-0.58482	0.0877307								178
Podarcis_muralis	32.5219	1.52791	53	34.0295	1.55452	38	Oviparous	0	32.3569	3.39975	56	25.3805	3.13836	527	13	0	0	0	Podarcis_muralis	4.16456e-05	5.49163e-05	0.000197139	3.13836	32.3569	32.5219	34.0295	25.3805	0	-0.969872	0.0509915	-0.969872	-0.00907173	0.469685	-5.26565	0.811463	0.43409	0.377373	97179	180-182	183184
Podarcis_peloponnesiacus	27.461	5.2	5	32.9	4.4081	3	Oviparous	1	34.385	1.165	54	23.6115	3.4224	1756	17	1	0	1	Podarcis_peloponnesiacus	0.0071714	0.00598399	2.12579e-05	3.4224	34.385				0	-0.980109	0.597355								88
Podarcis_tiliguerta	31.529	1.239	6	33.4	0.4	5	Oviparous	1	35.4875	1.26915	96	27.6795	1.12487	132	4	1	0	1	Podarcis_tiliguerta	0.000257378	2.86851e-05	1.3323e-05	1.12487	35.4875				0	-1.85727	0.581428								185
Psammodromus_algirus	33	0.747737	6	34.65	0.752028	6	Oviparous	0	34.2868	3.63203	38	25.2907	1.06125	119	12	0	0	1	Psammodromus_algirus	8.55694e-05	7.85074e-05	0.000295298	1.06125	34.2868	33	34.65		0	-2.03035	0.516089	-2.03035							186187		187188
Ptyas_korros	32.1	0.566	4	33.5	0.604	49	Oviparous	1	35.2092	2.26826	42	27.6656	0.293403	63	4	1	1	0	Ptyas_korros	7.77254e-05	6.63419e-06	9.88152e-05	0.293403				27.6656	0	-2.35652	0.536391		-0.020375	1.1212	-14.4521	0.971843	-0.234184	1.20603		189
Ptyas_mucosa	24.54	5.91	21	24.4	5.861	42	Oviparous	1	26.9979	2.70992	36	27.6795	0.30133	156	8	1	1	0	Ptyas_mucosa	0.00276189	0.00137377	0.000279865	0.30133				27.6795	0	0.0234932	0.0727765		-0.0148056	0.825217	-10.4876	1.01069	0.999997	0.0106915		190191
Ptyodactylus_hasselquistii	32.1	0.374	49	30.5	1.12	104	Oviparous	1	27.8	2.40333	13	29.4554	6.65599	527	8	1	0	1	Ptyodactylus_hasselquistii	2.77037e-06	1.29659e-05	0.000574903	6.65599	27.8				0	1.90675	0.0359556								95
Python_molurus	30.51	0.675	21	28.6	1.12	12	Oviparous	1	30	2.70992	52	28.6003	0.569335	57	4	1	1	0	Python_molurus	2.33079e-05	0.000127798	0.000156916	0.569335				28.6003	0	2.01516	0.25369		-0.0336801	1.91841	-26.3032	1.01439	0.93705	0.0773387		192
Rhabdophis_tigrinus	33.8	2	71	33.94	3.6	57	Oviparous	1	31.3	4.64	545	26.504	0.562017	48	12	1	1	0	Rhabdophis_tigrinus	4.93138e-05	0.000197382	4.03228e-05	0.562017				26.504	0	-0.0477894	0.0336375		-0.0221111	1.1758	-14.5193	1.11189	0.621206	0.490682		193
Saiphos_equalis	22.1	1.789	5	19.5	3.6	9	Oviparous	0	16.7	2.1	9	25.6516	0.492211	421	8	0	0	1	Saiphos_equalis	0.00131059	0.00378698	0.00175697	0.492211	16.7	22.1	19.5		0	0.85607	0.29132	0.85607							194		194
Scelarcis_perspicillata	34.45	0.735	8	34.77	0.604	5	Oviparous	0	30.4553	0.32	26	24.1882	14.1416	132	3	0	1	1	Scelarcis_perspicillata	5.68992e-05	6.03524e-05	4.24621e-06	14.1416		34.45	34.77		0	-0.44238	0.329539	-0.44238									195
Sceloporus_aeneus	35.7	1	16	35.5	1.51	15	Oviparous	0	31.1	3.54479	40	25.7204	5.50712	504	4	0	1	1	Sceloporus_aeneus	4.90392e-05	0.000120616	0.000324789	5.50712		35.7	35.5		0	0.152091	0.133183	0.152091									196
Sceloporus_bicanthalis	34.7	1.048	14	35.2	2.113	12	Viviparous	0	26.3424	1.73413	40	26.8764	2.47021	23	9	0	1	1	Sceloporus_bicanthalis	6.51532e-05	0.000300284	0.000108341	2.47021		34.7	35.2		1	-0.290313	0.16775	-0.290313									196
Sceloporus_cyanogenys	28.02	1.239	15	30.39	0.901	12	Viviparous	0	29.815	0.866718	24	29.5594	0.578001	408	9	0	0	1	Sceloporus_cyanogenys	0.000130351	7.32499e-05	3.52107e-05	0.578001	29.815	28.02	30.39		1	-2.12142	0.234655	-2.12142							197		197
Sceloporus_gadoviae	34.8	1.836	26	34.76	2.263	32	Oviparous	0	30.6	3.90512	61	25.7433	3.0966	273	8	0	0	1	Sceloporus_gadoviae	0.000107057	0.000132452	0.000266991	3.0966	30.6	34.8	34.76		0	0.0191506	0.0687758	0.0191506							198		199
Sceloporus_graciosus	27.7	3.804	88	32.7	1.08	32	Oviparous	1	35.2092	1.43627	163	25.3879	6.78925	649	9	1	0	1	Sceloporus_graciosus	0.000214308	3.4088e-05	1.02087e-05	6.78925	35.2092				0	-1.77678	0.0413748								200
Sceloporus_grammicus	29.8	1.836	21	27.418	2.7	25	Viviparous	1	29	0.8	11	23.6115	4.05774	445	15	1	0	1	Sceloporus_grammicus	0.000180756	0.000387897	6.91817e-05	4.05774	29				1	1.01401	0.0977467								201
Sceloporus_jarrovii	31.3411	1.79354	73	32.3701	2.81591	157	Viviparous	0	31.9964	2.63712	305	29.5594	1.12487	421	7	0	0	0	Sceloporus_jarrovii	4.48613e-05	4.82004e-05	2.2272e-05	1.12487	31.9964	31.3411	32.3701	29.5594	1	-0.434432	0.0174371	-0.434432	-0.0204673	1.26689	-18.615	0.94998	0.96706	-0.0170797	202-205	206	202203
Sceloporus_magister	27.47	3.718	38	20.808	5.4379	3	Oviparous	1	36.1	1.35978	10	25.3879	5.50712	273	6	1	0	1	Sceloporus_magister	0.000482079	0.0227657	0.00014188	5.50712	36.1				0	1.40251	0.894037								29
Sceloporus_malachiticus	27.2	3.1	16	25.4	4.927	10	Viviparous	1	28.1	3.75233	32	26.8764	1.12487	63	4	1	0	1	Sceloporus_malachiticus	0.000811831	0.00376268	0.000557237	1.12487	28.1				1	0.423468	0.189991								207
Sceloporus_occidentalis	33.8	0.89	58	33.94	0.84	28	Oviparous	1	35.6667	1.3733	72	29.4554	1.12487	649	3	1	0	1	Sceloporus_occidentalis	1.19541e-05	2.18765e-05	2.05908e-05	1.12487	35.6667				0	-0.160333	0.0526672								200
Sceloporus_orcutti	26.7	1.6	16	20.808	1.08	4	Oviparous	1	32.5	0.67082	69	28.6003	3.0966	270	6	1	0	1	Sceloporus_orcutti	0.000224439	0.000673483	6.17443e-06	3.0966	32.5				0	4.13369	0.777793								208
Sceloporus_palaciosi	24	2.94	4	21	4.927	10	Viviparous	1	26.3424	5.6445	68	29.5594	5.50712	108	4	1	0	1	Sceloporus_palaciosi	0.00375156	0.00550461	0.000675202	5.50712	26.3424				1	0.692089	0.314388								209210
Sceloporus_scalaris	32.8	3.37	71	33.9	2.924	95	Oviparous	0	32.7006	3.70185	162	26.497	2.31237	114	4	0	0	1	Sceloporus_scalaris	0.00014868	7.83126e-05	7.91063e-05	2.31237	32.7006	32.8	33.9		0	-0.347068	0.0256004	-0.347068							211		211
Sceloporus_siniferus	32.6	1.27	2	34.9	0.4	3	Oviparous	1	36.2	2.4	64	27.6656	6.78925	669	7	1	0	1	Sceloporus_siniferus	0.000758826	4.37873e-05	6.86792e-05	6.78925	36.2				0	-1.76767	1.68032								212
Sceloporus_undulatus	30.6	5.091	45	32	3.2	28	Oviparous	1	35.3	1.61048	187	29.4889	1.08708	250	9	1	0	0	Sceloporus_undulatus	0.000615107	0.000357143	1.11306e-05	1.08708	35.3			29.4889	0	-0.325768	0.0531902		-0.0100608	0.586677	-7.89826	0.65336	0.274752	0.378608	213214	215216
Sceloporus_virgatus	32.6757	2.69157	74	33.7872	2.83017	265	Oviparous	0	33.4	4.07922	104	27.6656	4.09002	273	6	0	0	1	Sceloporus_virgatus	9.16919e-05	2.64775e-05	0.000143426	4.09002	33.4	32.6757	33.7872		0	-0.401565	0.0172455	-0.401565							217		217
Sceloporus_woodi	29.875	0.675	5	28.5	1.74	13	Oviparous	1	36	2.26826	42	26.5	2.39775	527	7	1	0	1	Sceloporus_woodi	0.000102099	0.000286725	9.45216e-05	2.39775	36				0	0.992155	0.220677								29
Scincella_lateralis	28.6	4.37	5	31.9	4.08656	10	Oviparous	1	31.6863	2.6906	443	23.8298	13.7391	76	3	1	1	0	Scincella_lateralis	0.0046694	0.0016411	1.62761e-05	13.7391				23.8298	0	-0.733986	0.350717		-0.0779583	4.04808	-51.28	0.91564	-1.28311	2.19875		1
Sistrurus_catenatus	30.748	3.421	38	27.418	4.364	27	Viviparous	0	32.04	1.9	24	23.6115	9.96552	389	12	0	1	1	Sistrurus_catenatus	0.000325753	0.000938284	0.000146525	9.96552		30.748	27.418		1	0.839126	0.0730135	0.839126									218
Sphaerodactylus_macrolepis	32.1	1	4	30.71	1.5	8	Oviparous	1	25.77	2.93	7	27.6656	4.35673	270	4	1	0	1	Sphaerodactylus_macrolepis	0.000242622	0.000298217	0.00184675	4.35673	25.77				0	1.00617	0.386191								219
Sphenodon_punctatus	32.1	3.98	71	32.0085	3.937	57	Oviparous	1	36.7	0.486489	121	21.7777	0.578001	1111	19	1	1	0	Sphenodon_punctatus	0.00021652	0.000265415	1.45221e-06	0.578001				21.7777	0	0.0229766	0.0317242		-0.0299565	1.20341	-11.0869	0.913181	-7.26987	8.18305		220-222
Sphenomorphus_indicus	32.62	0.42426	15	30.71	2.113	17	Viviparous	1	24.91	0.32	16	23.6115	14.1416	47	4	1	0	0	Sphenomorphus_indicus	1.12773e-05	0.000278478	1.03141e-05	14.1416	24.91			23.6115	1	1.22169	0.16045		-0.00574869	0.305124	-3.24498	0.75454	0.788548	-0.034008	168	223
Sphenomorphus_jobiensis	30.748	0.9	8	31.4	1.51	25	Oviparous	1	24.91	0.32	16	24.0705	1.08708	649	9	1	0	1	Sphenomorphus_jobiensis	0.000107093	9.25027e-05	1.03141e-05	1.08708	24.91				0	-0.511726	0.133853								168
Takydromus_septentrionalis	34.4	0.735	35	34.77	1.51	104	Oviparous	1	31.9046	1.55782	109	25.7433	3.4224	649	11	1	0	0	Takydromus_septentrionalis	1.30434e-05	1.81347e-05	2.18725e-05	3.4224	31.9046			25.7433	0	-0.309869	0.0270231		-0.00844726	0.426621	-4.53039	0.854094	0.482286	0.371808	224225	226-228
Takydromus_stejnegeri	30.51	3.98	15	32	3.937	20	Oviparous	1	30.5081	1.00698	13	25.7204	5.60398	27	5	1	1	0	Takydromus_stejnegeri	0.00113446	0.000756834	8.38038e-05	5.60398				25.7204	0	-0.367769	0.12064		-0.00717072	0.388321	-4.2047	1.03936	0.968123	0.0712327		229
Takydromus_wolteri	32	3.33	10	35.1	4.36	33	Oviparous	1	30.4553	1.10851	40	25.6516	5.50712	504	9	1	1	0	Takydromus_wolteri	0.0010829	0.000467568	3.31204e-05	5.50712				25.6516	0	-0.784383	0.12508		-0.00605556	0.3153	-3.4053	0.698066	0.580575	0.117491		230
Thamnophis_elegans	29.7265	1.88164	49	26.2857	2.59655	35	Viviparous	0	29	4.07922	19	26.4844	0.563148	63	8	0	1	0	Thamnophis_elegans	8.17692e-05	0.000278796	0.00104137	0.563148		29.7265	26.2857	26.4844	1	1.50355	0.0687212	1.50355	-0.0471	2.51	-31.6	1.8388	1.5789	0.259899		231	232233
Thamnophis_gigas	28.79	1.93	50	27.529	2.56	50	Viviparous	0	27.529	2.55973	50	21.7777	3.6031	389	3	0	0	1	Thamnophis_gigas	8.98796e-05	0.000172953	0.000172916	3.6031	27.529	28.79	27.529		1	0.551974	0.0418388	0.551974							234		235
Thamnophis_ordinoides	27.2	4.37	15	25.4	5.03	17	Viviparous	0	25.6	1.84932	16	23.6115	5.50712	56	5	0	0	1	Thamnophis_ordinoides	0.00172081	0.00230685	0.000326157	5.50712	25.6	27.2	25.4		1	0.372393	0.128274	0.372393							236
Thamnophis_sauritus	29	0.9	3	25.823	1.6	11	Viviparous	1	27.9	3.02769	109	24.0705	8.43993	56	4	1	0	1	Thamnophis_sauritus	0.000321046	0.000349007	0.000108041	8.43993	27.9				1	2.29069	0.542646								237
Thamnophis_sirtalis	30.5	1.67478	137	29.9836	1.94114	73	Viviparous	0	29.6795	2.00445	88	26.8764	6.65599	611	15	0	0	1	Thamnophis_sirtalis	2.20086e-05	5.74149e-05	5.18314e-05	6.65599	29.6795	30.5	29.9836		1	0.283847	0.0222756	0.283847							232236238		238239
Trachylepis_atlantica	32.1	1.6	20	34.9	1.72	104	Oviparous	1	34.9	1.5	21	24.1882	0.21411	262	4	1	0	1	Trachylepis_atlantica	0.000124222	2.33546e-05	8.79655e-05	0.21411	34.9				0	-1.67526	0.0780797								240
Trogonophis_wiegmanni	31.529	1.27	14	33	2.8	6	Viviparous	1	21.8	1.78885	11	26.8764	4.05774	250	6	1	0	1	Trogonophis_wiegmanni	0.000115893	0.00119988	0.000612131	4.05774	21.8				1	-0.647963	0.355234								241
Tropidurus_cocorobensis	30.13	2	28	34.5	2.113	28	Oviparous	1	31.6	3.5	16	25.3879	3.11785	76	9	1	0	1	Tropidurus_cocorobensis	0.000157363	0.000133969	0.000766729	3.11785	31.6				0	-2.09451	0.111632								242
Tropidurus_hispidus	22.2	2	14	19.8	2.7	7	Oviparous	1	35.1	1.8	13	26.3337	0.280088	273	4	1	0	1	Tropidurus_hispidus	0.00057973	0.00265643	0.000202296	0.280088	35.1				0	0.969639	0.28283								243
Tropidurus_oreadicus	30.5	4.2603	8	31.4	3.759	3	Oviparous	1	35.8	2.1	26	29.4554	0.578001	649	9	1	0	1	Tropidurus_oreadicus	0.00243888	0.0047771	0.000132342	0.578001	35.8				0	-0.204727	0.502214								243
Tropidurus_torquatus	31.6	2	3	31.5	1.29	18	Oviparous	1	33.9517	2.65482	755	25.3879	8.28642	669	9	1	0	1	Tropidurus_torquatus	0.00133526	9.31721e-05	8.09844e-06	8.28642	33.9517				0	0.0570401	0.682944								46244245
Urosaurus_ornatus	32	2.06	8	34	1.8	20	Oviparous	1	35.5496	2.46515	121	26.9572	5.60398	270	4	1	0	1	Urosaurus_ornatus	0.000518018	0.000140138	3.97403e-05	5.60398	35.5496				0	-1.00376	0.222148								171246
Varanus_rosenbergi	27.47	2.5	3	29.2	4.2	19	Oviparous	1	29.6	2.82384	30	28.7678	1.39983	63	8	1	1	0	Varanus_rosenbergi	0.00276084	0.00108888	0.000303372	1.39983				28.7678	0	-0.481508	0.32492		-0.0288608	1.71194	-24.3293	1.0346	1.0574	-0.022798		247
Vipera_aspis	24.54	1.23	11	19.8	1.29	10	Viviparous	0	24.9894	6.02045	136	29.5594	0.562017	187	12	0	0	1	Vipera_aspis	0.000228385	0.000424472	0.000426782	0.562017	24.9894	24.54	19.8		1	3.61007	0.51421	3.61007							248		249
Xenochrophis_piscator	30.5	1.58	4	34.5	1.74	10	Oviparous	1	30.4553	5.6445	204	26.4057	0.644404	408	6	1	1	0	Xenochrophis_piscator	0.000670895	0.000254367	0.000168382	0.644404				26.4057	0	-2.25267	0.5961		-0.0210319	1.12451	-14.1194	0.909382	0.62032	0.289062		250251
Xenochrophis_vittatus	29.875	3.1	3	31.3	2.89	10	Oviparous	1	31.3	3.3	40	26.3337	0.934428	389	3	1	1	0	Xenochrophis_vittatus	0.00358911	0.000852525	0.000277894	0.934428				26.3337	0	-0.442197	0.56619		-0.0317582	1.63555	-20.2428	0.804126	-0.163288	0.967413		252
Xenosaurus_grandis	34.45	0.814	16	34.77	1.3	104	Viviparous	1	25.6	2.36643	35	24.0705	8.64131	47	4	1	0	1	Xenosaurus_grandis	3.4894e-05	1.34414e-05	0.000244141	8.64131	25.6				1	-0.293167	0.051284								253
Xenosaurus_platyceps	24.4	3.354	45	22	3.937	62	Viviparous	0	21.0805	3.60255	81	24.1231	8.43993	389	4	0	0	1	Xenosaurus_platyceps	0.000419888	0.000516528	0.000360557	8.43993	21.0805	24.4	22		1	0.651551	0.0395629	0.651551							198254		198
Zootoca_vivipara	30.0631	2.46649	133	32.5054	1.80638	144	Oviparous	0	31.6863	2.6906	545	25.2055	8.64131	187	5	0	0	0	Zootoca_vivipara	5.06103e-05	2.1446e-05	1.32299e-05	8.64131	31.6863	30.0631	32.5054	25.2055	0	-1.1267	0.0172283	-1.1267	-0.00470623	0.240505	-2.07535	0.996733	0.820183	0.17655	257258	261	258259
Zootoca_vivipara	30.1786	2.25194	103	33.0878	1.90493	98	Viviparous	0	31.6863	2.6906	545	25.2055	8.64131	187	5	0	0	0	Zootoca_vivipara	5.40601e-05	3.38218e-05	1.32299e-05	8.64131	31.6863	30.1786	33.0878	25.2055	1	-1.38955	0.0247887	-1.38955							258-260		262263

## Sheet: Table S2
Pyrons_Species	Tonini_species	Parity	Reference
Ablepharus_bivittatus	Ablepharus_bivittatus	Oviparous	[24]
Ablepharus_budaki	Ablepharus_budaki	Oviparous	[24]
Ablepharus_chernovi	Ablepharus_chernovi	Oviparous	[24]
Ablepharus_darvazi	Ablepharus_darvazi	Oviparous	[24]
Ablepharus_deserti	Ablepharus_deserti	Oviparous	[24]
Ablepharus_grayanus	Ablepharus_grayanus	Oviparous	[24]
Ablepharus_kitaibelii	Ablepharus_kitaibelii	Oviparous	[24]
Ablepharus_pannonicus	Ablepharus_pannonicus	Oviparous	[24]
Abronia_anzuetoi	Abronia_anzuetoi	Viviparous	[3]
Abronia_aurita	Abronia_aurita	Viviparous	[3]
Abronia_bogerti	Abronia_bogerti	Viviparous	[3]
Abronia_campbelli	Abronia_campbelli	Viviparous	[3]
Abronia_chiszari	Abronia_chiszari	Viviparous	[3]
Abronia_deppii	Abronia_deppii	Viviparous	[3]
Abronia_fimbriata	Abronia_fimbriata	Viviparous	[3]
Abronia_frosti	Abronia_frosti	Viviparous	[3]
Abronia_fuscolabialis	Abronia_fuscolabialis	Viviparous	[3]
Abronia_gaiophantasma	Abronia_gaiophantasma	Viviparous	[3]
Abronia_graminea	Abronia_graminea	Viviparous	[3]
Abronia_leurolepis	Abronia_leurolepis	Viviparous	[3]
Abronia_lythrochila	Abronia_lythrochila	Viviparous	[3]
Abronia_martindelcampoi	Abronia_martindelcampoi	Viviparous	[3]
Abronia_matudai	Abronia_matudai	Viviparous	[3]
Abronia_meledona	Abronia_meledona	Viviparous	[3]
Abronia_mitchelli	Abronia_mitchelli	Viviparous	[3]
Abronia_mixteca	Abronia_mixteca	Viviparous	[3]
Abronia_montecristoi	Abronia_montecristoi	Viviparous	[3]
Abronia_oaxacae	Abronia_oaxacae	Viviparous	[3]
Abronia_ochoterenai	Abronia_ochoterenai	Viviparous	[3]
Abronia_ornelasi	Abronia_ornelasi	Viviparous	[3]
Abronia_ramirezi	Abronia_ramirezi	Viviparous	[3]
Abronia_reidi	Abronia_reidi	Viviparous	[3]
Abronia_salvadorensis	Abronia_salvadorensis	Viviparous	[3]
Abronia_smithi	Abronia_smithi	Viviparous	[3]
Abronia_taeniata	Abronia_taeniata	Viviparous	[3]
Acanthocercus_adramitanus	Acanthocercus_adramitanus	Oviparous	[2]
Acanthocercus_annectens	Acanthocercus_annectens	Oviparous	[2]
Acanthocercus_atricollis	Acanthocercus_atricollis	Oviparous	[2]
Acanthocercus_cyanogaster	Acanthocercus_cyanogaster	Oviparous	[2]
Acanthocercus_guentherpetersi	Acanthocercus_guentherpetersi	Oviparous	[2]
Acanthocercus_phillipsii	Acanthocercus_phillipsii	Oviparous	[2]
Acanthocercus_yemenensis	Acanthocercus_yemensis	Oviparous	[2]
Acanthodactylus_aegyptius	Acanthodactylus_aegyptius	Oviparous	[11]
Acanthodactylus_ahmaddisii	Acanthodactylus_ahmaddisii	Oviparous	[11]
Acanthodactylus_arabicus	Acanthodactylus_arabicus	Oviparous	[11]
Acanthodactylus_aureus	Acanthodactylus_aureus	Oviparous	[11]
Acanthodactylus_bedriagai	Acanthodactylus_bedriagai	Oviparous	[11]
Acanthodactylus_beershebensis	Acanthodactylus_beershebensis	Oviparous	[11]
Acanthodactylus_blanci	Acanthodactylus_blanci	Oviparous	[11]
Acanthodactylus_blanfordii	Acanthodactylus_blanfordii	Oviparous	[11]
Acanthodactylus_boskianus	Acanthodactylus_boskianus	Oviparous	[11]
Acanthodactylus_boueti	Acanthodactylus_boueti	Oviparous	[11]
Acanthodactylus_busacki	Acanthodactylus_busacki	Oviparous	[11]
Acanthodactylus_cantoris	Acanthodactylus_cantoris	Oviparous	[11]
Acanthodactylus_dumerilii	Acanthodactylus_dumerilii	Oviparous	[11]
Acanthodactylus_erythrurus	Acanthodactylus_erythrurus	Oviparous	[11]
Acanthodactylus_felicis	Acanthodactylus_felicis	Oviparous	[11]
Acanthodactylus_gongrorhynchatus	Acanthodactylus_gongrorhynchatus	Oviparous	[11]
Acanthodactylus_grandis	Acanthodactylus_grandis	Oviparous	[11]
Acanthodactylus_guineensis	Acanthodactylus_guineensis	Oviparous	[11]
Acanthodactylus_haasi	Acanthodactylus_haasi	Oviparous	[11]
Acanthodactylus_harranensis	Acanthodactylus_harranensis	Oviparous	[11]
Acanthodactylus_lineomaculatus	Acanthodactylus_lineomaculatus	Oviparous	[11]
Acanthodactylus_longipes	Acanthodactylus_longipes	Oviparous	[11]
Acanthodactylus_maculatus	Acanthodactylus_maculatus	Oviparous	[11]
Acanthodactylus_masirae	Acanthodactylus_masirae	Oviparous	[11]
Acanthodactylus_micropholis	Acanthodactylus_micropholis	Oviparous	[11]
Acanthodactylus_nilsoni	Acanthodactylus_nilsoni	Oviparous	[11]
Acanthodactylus_opheodurus	Acanthodactylus_opheodurus	Oviparous	[11]
Acanthodactylus_orientalis	Acanthodactylus_orientalis	Oviparous	[11]
Acanthodactylus_pardalis	Acanthodactylus_pardalis	Oviparous	[11]
Acanthodactylus_robustus	Acanthodactylus_robustus	Oviparous	[11]
Acanthodactylus_savignyi	Acanthodactylus_savignyi	Oviparous	[11]
Acanthodactylus_schmidti	Acanthodactylus_schmidti	Oviparous	[11]
Acanthodactylus_schreiberi	Acanthodactylus_schreiberi	Oviparous	[11]
Acanthodactylus_scutellatus	Acanthodactylus_scutellatus	Oviparous	[11]
Acanthodactylus_senegalensis	Acanthodactylus_senegalensis	Oviparous	[11]
Acanthodactylus_spinicauda	Acanthodactylus_spinicauda	Oviparous	[11]
Acanthodactylus_taghitensis	Acanthodactylus_taghitensis	Oviparous	[11]
Acanthodactylus_tilburyi	Acanthodactylus_tilburyi	Oviparous	[11]
Acanthodactylus_tristrami	Acanthodactylus_tristrami	Oviparous	[11]
Acanthodactylus_yemenicus	Acanthodactylus_yemenicus	Oviparous	[11]
Acanthophis_antarcticus	Acanthophis_antarcticus	Viviparous	[20]
Acanthophis_hawkei	Acanthophis_hawkei	Viviparous	[20]
Acanthophis_laevis	Acanthophis_laevis	Viviparous	[20]
Acanthophis_praelongus	Acanthophis_praelongus	Viviparous	[20]
Acanthophis_pyrrhus	Acanthophis_pyrrhus	Viviparous	[20]
Acanthophis_rugosus	Acanthophis_rugosus	Viviparous	[20]
Acanthophis_wellsi	Acanthophis_wellsi	Viviparous	[20]
Acanthosaura_armata	Acanthosaura_armata	Oviparous	[2]
Acanthosaura_capra	Acanthosaura_capra	Oviparous	[2]
Acanthosaura_crucigera	Acanthosaura_crucigera	Oviparous	[2]
Acanthosaura_lepidogaster	Acanthosaura_lepidogaster	Oviparous	[2]
Acanthosaura_nataliae	Acanthosaura_nataliae	Oviparous	[2]
Achalinus_ater	Achalinus_ater	Oviparous	[17]
Achalinus_formosanus	Achalinus_formosanus	Oviparous	[17]
Achalinus_hainanus	Achalinus_hainanus	Oviparous	[17]
Achalinus_jinggangensis	Achalinus_jinggangensis	Oviparous	[17]
Achalinus_meiguensis	Achalinus_meiguensis	Oviparous	[17]
Achalinus_niger	Achalinus_niger	Oviparous	[17]
Achalinus_rufescens	Achalinus_rufescens	Oviparous	[17]
Achalinus_spinalis	Achalinus_spinalis	Oviparous	[17]
Achalinus_werneri	Achalinus_werneri	Oviparous	[17]
Typhlosaurus_aurantiacus	Acontias_aurantiacus	Viviparous	[23]
Acontias_breviceps	Acontias_breviceps	Viviparous	[23]
Typhlosaurus_cregoi	Acontias_cregoi	Viviparous	[23]
Typhlosaurus_gariepensis	Acontias_gariepensis	Viviparous	[23]
Acontias_gracilicauda	Acontias_gracilicauda	Viviparous	[23]
Microacontias_lineatus	Acontias_lineatus	Viviparous	[23]
Microacontias_litoralis	Acontias_litoralis	Viviparous	[23]
Acontias_meleagris	Acontias_meleagris	Viviparous	[23]
Acontias_percivali	Acontias_percivali	Viviparous	[23]
Acontias_plumbeus	Acontias_plumbeus	Viviparous	[23]
Acontias_poecilus	Acontias_poecilus	Viviparous	[23]
Acontophiops_lineatus	Acontias_rieppeli	Viviparous	[23]
Acrantophis_dumerili	Acrantophis_dumerili	Viviparous	[18]
Acrantophis_madagascariensis	Acrantophis_madagascariensis	Viviparous	[18]
Colobosaura_mentalis	Acratosaura_mentalis	Oviparous	[9]
Acrochordus_arafurae	Acrochordus_arafurae	Viviparous	[15]
Acrochordus_granulatus	Acrochordus_granulatus	Viviparous	[15]
Acrochordus_javanicus	Acrochordus_javanicus	Viviparous	[15]
Acutotyphlops_banaorum	Acutotyphlops_banaorum	Oviparous	[16]
Acutotyphlops_infralabialis	Acutotyphlops_infralabialis	Oviparous	[16]
Acutotyphlops_kunuaensis	Acutotyphlops_kunuaensis	Oviparous	[16]
Acutotyphlops_solomonis	Acutotyphlops_solomonis	Oviparous	[16]
Acutotyphlops_subocularis	Acutotyphlops_subocularis	Oviparous	[16]
Adelophis_copei	Adelophis_copei	Viviparous	[19]
Adelophis_foxi	Adelophis_foxi	Viviparous	[19]
Adelphicos_daryi	Adelphicos_daryi	Oviparous	[19]
Adelphicos_ibarrorum	Adelphicos_ibarrorum	Oviparous	[19]
Adelphicos_latifasciatus	Adelphicos_latifasciatum	Oviparous	[19]
Adelphicos_nigrilatum	Adelphicos_nigrilatum	Oviparous	[19]
Adelphicos_quadrivirgatus	Adelphicos_quadrivirgatum	Oviparous	[19]
Adelphicos_veraepacis	Adelphicos_veraepacis	Oviparous	[19]
Adercosaurus_vixadnexus	Adercosaurus_vixadnexus	Oviparous	[9]
Adolfus_africanus	Adolfus_africanus	Oviparous	[11]
Adolfus_alleni	Adolfus_alleni	Oviparous	[11]
Adolfus_jacksoni	Adolfus_jacksoni	Oviparous	[11]
Aeluroglena_cucullata	Aeluroglena_cucullata	Oviparous	[19]
Aeluroscalabotes_felinus	Aeluroscalabotes_felinus	Oviparous	[4]
Afroablepharus_wahlbergi	Afroablepharus_wahlbergi	Oviparous	[24]
Afroedura_africana	Afroedura_africana	Oviparous	[4]
Afroedura_amatolica	Afroedura_amatolica	Oviparous	[4]
Afroedura_bogerti	Afroedura_bogerti	Oviparous	[4]
Afroedura_hawequensis	Afroedura_hawequensis	Oviparous	[4]
Afroedura_karroica	Afroedura_karroica	Oviparous	[4]
Afroedura_nivaria	Afroedura_nivaria	Oviparous	[4]
Afroedura_pondolia	Afroedura_pondolia	Oviparous	[4]
Afroedura_tembulica	Afroedura_tembulica	Oviparous	[4]
Afroedura_transvaalica	Afroedura_transvaalica	Oviparous	[4]
Afrogecko_ansorgii	Afrogecko_ansorgii	Oviparous	[4]
Afrogecko_porphyreus	Afrogecko_porphyreus	Oviparous	[4]
Afronatrix_anoscopus	Afronatrix_anoscopus	Oviparous	[19]
Typhlops_angolensis	Afrotyphlops_angolensis	Oviparous	[16]
Rhinotyphlops_anomalus	Afrotyphlops_anomalus	Oviparous	[16]
Typhlops_bibronii	Afrotyphlops_bibronii	Oviparous	[16]
Typhlops_blanfordii	Afrotyphlops_blanfordii	Oviparous	[16]
Typhlops_congestus	Afrotyphlops_congestus	Oviparous	[16]
Letheobia_decorosa	Afrotyphlops_decorosus	Oviparous	[16]
Typhlops_elegans	Afrotyphlops_elegans	Oviparous	[16]
Typhlops_fornasinii	Afrotyphlops_fornasinii	Oviparous	[16]
Typhlops_gierrai	Afrotyphlops_gierrai	Oviparous	[16]
Typhlops_lineolatus	Afrotyphlops_lineolatus	Oviparous	[16]
Typhlops_manni	Afrotyphlops_manni	Oviparous	[16]
Rhinotyphlops_nigrocandidus	Afrotyphlops_nigrocandidus	Oviparous	[16]
Letheobia_obtusa	Afrotyphlops_obtusus	Oviparous	[16]
Typhlops_punctatus	Afrotyphlops_punctatus	Oviparous	[16]
Typhlops_rondoensis	Afrotyphlops_rondoensis	Oviparous	[16]
Rhinotyphlops_schlegelii	Afrotyphlops_schlegelii	Oviparous	[16]
Rhinotyphlops_schmidti	Afrotyphlops_schmidti	Oviparous	[16]
Typhlops_steinhausi	Afrotyphlops_steinhausi	Oviparous	[16]
Agama_aculeata	Agama_aculeata	Oviparous	[2]
Oreodeira_gracilipes	Agama_africana	Oviparous	[2]
Agama_agama	Agama_agama	Oviparous	[2]
Agama_anchietae	Agama_anchietae	Oviparous	[2]
Agama_armata	Agama_armata	Oviparous	[2]
Agama_atra	Agama_atra	Oviparous	[2]
Agama_bocourti	Agama_bocourti	Oviparous	[2]
Agama_bottegi	Agama_bottegi	Oviparous	[2]
Agama_boueti	Agama_boueti	Oviparous	[2]
Agama_boulengeri	Agama_boulengeri	Oviparous	[2]
Agama_caudospinosa	Agama_caudospinosa	Oviparous	[2]
Agama_doriae	Agama_doriae	Oviparous	[2]
Agama_etoshae	Agama_etoshae	Oviparous	[2]
Agama_finchi	Agama_finchi	Oviparous	[2]
Agama_gracilimembris	Agama_gracilimembris	Oviparous	[2]
Agama_hartmanni	Agama_hartmanni	Oviparous	[2]
Agama_hispida	Agama_hispida	Oviparous	[2]
Agama_impalearis	Agama_impalearis	Oviparous	[2]
Agama_insularis	Agama_insularis	Oviparous	[2]
Agama_kaimosae	Agama_kaimosae	Oviparous	[2]
Agama_kirkii	Agama_kirkii	Oviparous	[2]
Agama_lionotus	Agama_lionotus	Oviparous	[2]
Agama_montana	Agama_montana	Oviparous	[2]
Agama_mossambica	Agama_mossambica	Oviparous	[2]
Agama_mwanzae	Agama_mwanzae	Oviparous	[2]
Agama_paragama	Agama_paragama	Oviparous	[2]
Agama_persimilis	Agama_persimilis	Oviparous	[2]
Agama_planiceps	Agama_planiceps	Oviparous	[2]
Agama_robecchii	Agama_robecchii	Oviparous	[2]
Agama_rueppelli	Agama_rueppelli	Oviparous	[2]
Agama_sankaranica	Agama_sankaranica	Oviparous	[2]
Agama_spinosa	Agama_spinosa	Oviparous	[2]
Agama_sylvana	Agama_sylvana	Oviparous	[2]
Agama_turuensis	Agama_turuensis	Oviparous	[2]
Agama_weidholzi	Agama_weidholzi	Oviparous	[2]
Agamodon_anguliceps	Agamodon_anguliceps	Oviparous	[1]
Agamodon_arabicus	Agamodon_arabicus	Oviparous	[1]
Agamodon_compressus	Agamodon_compressus	Oviparous	[1]
Agamura_persica	Agamura_persica	Oviparous	[4]
Agkistrodon_bilineatus	Agkistrodon_bilineatus	Viviparous	[22]
Agkistrodon_contortrix	Agkistrodon_contortrix	Viviparous	[22]
Agkistrodon_piscivorus	Agkistrodon_piscivorus	Viviparous	[22]
Agkistrodon_taylori	Agkistrodon_taylori	Viviparous	[22]
Ahaetulla_dispar	Ahaetulla_dispar	Viviparous	[19]
Ahaetulla_fasciolata	Ahaetulla_fasciolata	Viviparous	[19]
Ahaetulla_fronticincta	Ahaetulla_fronticincta	Viviparous	[19]
Ahaetulla_mycterizans	Ahaetulla_mycterizans	Viviparous	[19]
Ahaetulla_nasuta	Ahaetulla_nasuta	Viviparous	[19]
Ahaetulla_perroteti	Ahaetulla_perroteti	Viviparous	[19]
Ahaetulla_prasina	Ahaetulla_prasina	Viviparous	[19]
Ahaetulla_pulverulenta	Ahaetulla_pulverulenta	Viviparous	[19]
Ailuronyx_seychellensis	Ailuronyx_seychellensis	Oviparous	[4]
Ailuronyx_tachyscopaeus	Ailuronyx_tachyscopaeus	Oviparous	[4]
Ailuronyx_trachygaster	Ailuronyx_trachygaster	Oviparous	[4]
Aipysurus_apraefrontalis	Aipysurus_apraefrontalis	Viviparous	[20]
Aipysurus_duboisii	Aipysurus_duboisii	Viviparous	[20]
Aipysurus_eydouxii	Aipysurus_eydouxii	Viviparous	[20]
Aipysurus_foliosquama	Aipysurus_foliosquama	Viviparous	[20]
Aipysurus_fuscus	Aipysurus_fuscus	Viviparous	[20]
Aipysurus_laevis	Aipysurus_laevis	Viviparous	[20]
Aipysurus_tenuis	Aipysurus_tenuis	Viviparous	[20]
Alexandresaurus_camacan	Alexandresaurus_camacan	Oviparous	[9]
Algyroides_fitzingeri	Algyroides_fitzingeri	Oviparous	[11]
Algyroides_marchi	Algyroides_marchi	Oviparous	[11]
Algyroides_moreoticus	Algyroides_moreoticus	Oviparous	[11]
Algyroides_nigropunctatus	Algyroides_nigropunctatus	Oviparous	[11]
Mabuya_berengerae	Alinea_berengerae	Viviparous	[24]
Alluaudina_bellyi	Alluaudina_bellyi	Oviparous	[21]
Alluaudina_mocquardi	Alluaudina_mocquardi	Oviparous	[21]
Alopoglossus_angulatus	Alopoglossus_angulatus	Oviparous	[9]
Alopoglossus_atriventris	Alopoglossus_atriventris	Oviparous	[9]
Alopoglossus_buckleyi	Alopoglossus_buckleyi	Oviparous	[9]
Alopoglossus_copii	Alopoglossus_copii	Oviparous	[9]
Alopoglossus_festae	Alopoglossus_festae	Oviparous	[9]
Alopoglossus_lehmanni	Alopoglossus_lehmanni	Oviparous	[9]
Alsophis_antiguae	Alsophis_antiguae	Oviparous	[19]
Alsophis_antillensis	Alsophis_antillensis	Oviparous	[19]
Alsophis_rijgersmaei	Alsophis_rijgersmaei	Oviparous	[19]
Alsophis_rufiventris	Alsophis_rufiventris	Oviparous	[19]
Alsophis_sanctonum	Alsophis_sanctonum	Oviparous	[19]
Alsophylax_laevis	Alsophylax_laevis	Oviparous	[4]
Alsophylax_loricatus	Alsophylax_loricatus	Oviparous	[4]
Alsophylax_pipiens	Alsophylax_pipiens	Oviparous	[4]
Alsophylax_przewalskii	Alsophylax_przewalskii	Oviparous	[4]
Alsophylax_tadjikiensis	Alsophylax_tadjikiensis	Oviparous	[4]
Cyrtopodion_baturense	Altiphylax_baturensis	Oviparous	[4]
Asiocolotes_levitoni	Altiphylax_levitoni	Oviparous	[4]
Cyrtopodion_mintoni	Altiphylax_mintoni	Oviparous	[4]
Alsophylax_tokobajevi	Altiphylax_tokobajevi	Oviparous	[4]
Oedura_jacovae	Amalosia_jacovae	Oviparous	[4]
Oedura_lesueurii	Amalosia_lesueurii	Oviparous	[4]
Oedura_obscura	Amalosia_obscura	Oviparous	[4]
Oedura_rhombifer	Amalosia_rhombifer	Oviparous	[4]
Amapasaurus_tetradactylus	Amapasaurus_tetradactylus	Oviparous	[9]
Amastridium_veliferum	Amastridium_veliferum	Oviparous	[19]
Amblyodipsas_concolor	Amblyodipsas_concolor	Oviparous	[21]
Amblyodipsas_dimidiata	Amblyodipsas_dimidiata	Oviparous	[21]
Amblyodipsas_katangensis	Amblyodipsas_katangensis	Oviparous	[21]
Amblyodipsas_microphthalma	Amblyodipsas_microphthalma	Oviparous	[21]
Amblyodipsas_polylepis	Amblyodipsas_polylepis	Oviparous	[21]
Amblyodipsas_rodhaini	Amblyodipsas_rodhaini	Oviparous	[21]
Amblyodipsas_teitana	Amblyodipsas_teitana	Oviparous	[21]
Amblyodipsas_unicolor	Amblyodipsas_unicolor	Oviparous	[21]
Amblyodipsas_ventrimaculata	Amblyodipsas_ventrimaculata	Oviparous	[21]
Amblyrhynchus_cristatus	Amblyrhynchus_cristatus	Oviparous	[7]
Ameiva_ameiva	Ameiva_ameiva	Oviparous	[9]
Ameiva_auberi	Ameiva_auberi	Oviparous	[9]
Ameiva_bifrontata	Ameiva_bifrontata	Oviparous	[9]
Ameiva_chrysolaema	Ameiva_chrysolaema	Oviparous	[9]
Ameiva_cineracea	Ameiva_cineracea	Oviparous	[9]
Ameiva_corax	Ameiva_corax	Oviparous	[9]
Ameiva_corvina	Ameiva_corvina	Oviparous	[9]
Ameiva_dorsalis	Ameiva_dorsalis	Oviparous	[9]
Ameiva_erythrocephala	Ameiva_erythrocephala	Oviparous	[9]
Ameiva_exsul	Ameiva_exsul	Oviparous	[9]
Ameiva_fuscata	Ameiva_fuscata	Oviparous	[9]
Ameiva_griswoldi	Ameiva_griswoldi	Oviparous	[9]
Ameiva_lineolata	Ameiva_lineolata	Oviparous	[9]
Ameiva_major	Ameiva_major	Oviparous	[9]
Ameiva_maynardi	Ameiva_maynardi	Oviparous	[9]
Cnemidophorus_parecis	Ameiva_parecis	Oviparous	[9]
Ameiva_plei	Ameiva_plei	Oviparous	[9]
Ameiva_pluvianotata	Ameiva_pluvianotata	Oviparous	[9]
Ameiva_polops	Ameiva_polops	Oviparous	[9]
Ameiva_provitaae	Ameiva_provitaae	Oviparous	[9]
Ameiva_taeniura	Ameiva_taeniura	Oviparous	[9]
Ameiva_wetmorei	Ameiva_wetmorei	Oviparous	[9]
Cnemidophorus_abaetensis	Ameivula_abaetensis	Oviparous	[9]
Cnemidophorus_littoralis	Ameivula_littoralis	Oviparous	[9]
Cnemidophorus_mumbuca	Ameivula_mumbuca	Oviparous	[9]
Cnemidophorus_nativo	Ameivula_nativo	Oviparous	[9]
Cnemidophorus_ocellifer	Ameivula_ocellifera	Oviparous	[9]
Typhlops_amoipira	Amerotyphlops_amoipira	Oviparous	[16]
Typhlops_brongersmianus	Amerotyphlops_brongersmianus	Oviparous	[16]
Typhlops_costaricensis	Amerotyphlops_costaricensis	Oviparous	[16]
Typhlops_lehneri	Amerotyphlops_lehneri	Oviparous	[16]
Typhlops_microstomus	Amerotyphlops_microstomus	Oviparous	[16]
Typhlops_minuisquamus	Amerotyphlops_minuisquamus	Oviparous	[16]
Typhlops_paucisquamus	Amerotyphlops_paucisquamus	Oviparous	[16]
Typhlops_reticulatus	Amerotyphlops_reticulatus	Oviparous	[16]
Typhlops_stadelmani	Amerotyphlops_stadelmani	Oviparous	[16]
Typhlops_tasymicris	Amerotyphlops_tasymicris	Oviparous	[16]
Typhlops_tenuis	Amerotyphlops_tenuis	Oviparous	[16]
Typhlops_trinitatus	Amerotyphlops_trinitatus	Oviparous	[16]
Typhlops_tycherus	Amerotyphlops_tycherus	Oviparous	[16]
Typhlops_yonenagae	Amerotyphlops_yonenagae	Oviparous	[16]
Liophis_melanauchen	Amnesteophis_melanauchen	Oviparous	[19]
Amphibolurus_muricatus	Amphibolurus_muricatus	Oviparous	[2]
Amphibolurus_norrisi	Amphibolurus_norrisi	Oviparous	[2]
Amphiesma_stolatum	Amphiesma_stolatum	Oviparous	[19]
Amphiesmoides_ornaticeps	Amphiesmoides_ornaticeps	Oviparous	[19]
Amphiglossus_astrolabi	Amphiglossus_astrolabi	Oviparous	[23]
Amphiglossus_frontoparietalis	Amphiglossus_frontoparietalis	Oviparous	[23]
Amphiglossus_macrocercus	Amphiglossus_macrocercus	Viviparous	[23]
Amphiglossus_reticulatus	Amphiglossus_reticulatus	Oviparous	[23]
Cercolophia_absaberi	Amphisbaena_absaberi	Oviparous	[1]
Amphisbaena_alba	Amphisbaena_alba	Oviparous	[1]
Amphisbaena_anaemariae	Amphisbaena_anaemariae	Oviparous	[1]
Amphisbaena_angustifrons	Amphisbaena_angustifrons	Oviparous	[1]
Aulura_anomala	Amphisbaena_anomala	Oviparous	[1]
Amphisbaena_arda	Amphisbaena_arda	Oviparous	[1]
Amphisbaena_arenaria	Amphisbaena_arenaria	Oviparous	[1]
Cercolophia_bahiana	Amphisbaena_bahiana	Oviparous	[1]
Amphisbaena_bakeri	Amphisbaena_bakeri	Oviparous	[1]
Amphisbaena_barbouri	Amphisbaena_barbouri	Oviparous	[1]
Bronia_bedai	Amphisbaena_bedai	Oviparous	[1]
Anops_bilabialatus	Amphisbaena_bilabialatus	Oviparous	[1]
Amphisbaena_bolivica	Amphisbaena_bolivica	Oviparous	[1]
Cercolophia_borelli	Amphisbaena_borelli	Oviparous	[1]
Bronia_brasiliana	Amphisbaena_brasiliana	Oviparous	[1]
Amphisbaena_caeca	Amphisbaena_caeca	Oviparous	[1]
Amphisbaena_camura	Amphisbaena_camura	Oviparous	[1]
Amphisbaena_carlgansi	Amphisbaena_carlgansi	Oviparous	[1]
Amphisbaena_carvalhoi	Amphisbaena_carvalhoi	Oviparous	[1]
Amphisbaena_caudalis	Amphisbaena_caudalis	Oviparous	[1]
Amphisbaena_cayemite	Amphisbaena_cayemite	Oviparous	[1]
Amphisbaena_cegei	Amphisbaena_cegei	Oviparous	[1]
Leposternon_cerradensis	Amphisbaena_cerradensis	Oviparous	[1]
Amphisbaena_crisae	Amphisbaena_crisae	Oviparous	[1]
Amphisbaena_cubana	Amphisbaena_cubana	Oviparous	[1]
Cercolophia_cuiabana	Amphisbaena_cuiabana	Oviparous	[1]
Amphisbaena_cunhai	Amphisbaena_cunhai	Oviparous	[1]
Amphisbaena_darwini	Amphisbaena_darwini	Oviparous	[1]
Amphisbaena_dubia	Amphisbaena_dubia	Oviparous	[1]
Amphisbaena_fenestrata	Amphisbaena_fenestrata	Oviparous	[1]
Amphisbaena_frontalis	Amphisbaena_frontalis	Oviparous	[1]
Amphisbaena_fuliginosa	Amphisbaena_fuliginosa	Oviparous	[1]
Amphisbaena_gonavensis	Amphisbaena_gonavensis	Oviparous	[1]
Amphisbaena_gracilis	Amphisbaena_gracilis	Oviparous	[1]
Amphisbaena_hastata	Amphisbaena_hastata	Oviparous	[1]
Amphisbaena_heathi	Amphisbaena_heathi	Oviparous	[1]
Amphisbaena_hiata	Amphisbaena_hiata	Oviparous	[1]
Amphisbaena_hogei	Amphisbaena_hogei	Oviparous	[1]
Amphisbaena_hyporissor	Amphisbaena_hyporissor	Oviparous	[1]
Amphisbaena_ibijara	Amphisbaena_ibijara	Oviparous	[1]
Amphisbaena_ignatiana	Amphisbaena_ignatiana	Oviparous	[1]
Leposternon_infraorbitale	Amphisbaena_infraorbitale	Oviparous	[1]
Amphisbaena_innocens	Amphisbaena_innocens	Oviparous	[1]
Anops_kingii	Amphisbaena_kingii	Oviparous	[1]
Leposternon_kisteumacheri	Amphisbaena_kisteumacheri	Oviparous	[1]
Bronia_kraoh	Amphisbaena_kraoh	Oviparous	[1]
Amphisbaena_leali	Amphisbaena_leali	Oviparous	[1]
Amphisbaena_leeseri	Amphisbaena_leeseri	Oviparous	[1]
Amphisbaena_leucocephala	Amphisbaena_leucocephala	Oviparous	[1]
Amphisbaena_lumbricalis	Amphisbaena_lumbricalis	Oviparous	[1]
Amphisbaena_manni	Amphisbaena_manni	Oviparous	[1]
Amphisbaena_medemi	Amphisbaena_medemi	Oviparous	[1]
Amphisbaena_mensae	Amphisbaena_mensae	Oviparous	[1]
Amphisbaena_mertensii	Amphisbaena_mertensii	Oviparous	[1]
Leposternon_microcephalum	Amphisbaena_microcephalum	Oviparous	[1]
Amphisbaena_miringoera	Amphisbaena_miringoera	Oviparous	[1]
Amphisbaena_mitchelli	Amphisbaena_mitchelli	Oviparous	[1]
Amphisbaena_munoai	Amphisbaena_munoai	Oviparous	[1]
Amphisbaena_myersi	Amphisbaena_myersi	Oviparous	[1]
Amphisbaena_neglecta	Amphisbaena_neglecta	Oviparous	[1]
Amphisbaena_nigricauda	Amphisbaena_nigricauda	Oviparous	[1]
Amphisbaena_occidentalis	Amphisbaena_occidentalis	Oviparous	[1]
Leposternon_octostegum	Amphisbaena_octostegum	Oviparous	[1]
Amphisbaena_pericensis	Amphisbaena_pericensis	Oviparous	[1]
Amphisbaena_plumbea	Amphisbaena_plumbea	Oviparous	[1]
Amphisbaena_polygrammica	Amphisbaena_polygrammica	Oviparous	[1]
Leposternon_polystegum	Amphisbaena_polystegum	Oviparous	[1]
Amphisbaena_pretrei	Amphisbaena_pretrei	Oviparous	[1]
Amphisbaena_prunicolor	Amphisbaena_prunicolor	Oviparous	[1]
Amphisbaena_ridleyi	Amphisbaena_ridleyi	Oviparous	[1]
Cercolophia_roberti	Amphisbaena_roberti	Oviparous	[1]
Amphisbaena_rozei	Amphisbaena_rozei	Oviparous	[1]
Amphisbaena_sanctaeritae	Amphisbaena_sanctaeritae	Oviparous	[1]
Bronia_saxosa	Amphisbaena_saxosa	Oviparous	[1]
Amphisbaena_schmidti	Amphisbaena_schmidti	Oviparous	[1]
Leposternon_scutigerum	Amphisbaena_scutigerum	Oviparous	[1]
Amphisbaena_silvestrii	Amphisbaena_silvestrii	Oviparous	[1]
Amphisbaena_slateri	Amphisbaena_slateri	Oviparous	[1]
Amphisbaena_slevini	Amphisbaena_slevini	Oviparous	[1]
Amphisbaena_spurelli	Amphisbaena_spurelli	Oviparous	[1]
Cercolophia_steindachneri	Amphisbaena_steindachneri	Oviparous	[1]
Amphisbaena_stejnegeri	Amphisbaena_stejnegeri	Oviparous	[1]
Amphisbaena_talisiae	Amphisbaena_talisiae	Oviparous	[1]
Amphisbaena_townsendi	Amphisbaena_townsendi	Oviparous	[1]
Amphisbaena_tragorrhectes	Amphisbaena_tragorrhectes	Oviparous	[1]
Amphisbaena_uroxena	Amphisbaena_uroxena	Oviparous	[1]
Amphisbaena_vanzolinii	Amphisbaena_vanzolinii	Oviparous	[1]
Amphisbaena_vermicularis	Amphisbaena_vermicularis	Oviparous	[1]
Leposternon_wuchereri	Amphisbaena_wuchereri	Oviparous	[1]
Amphisbaena_xera	Amphisbaena_xera	Oviparous	[1]
Amplorhinus_multimaculatus	Amplorhinus_multimaculatus	Viviparous	[21]
Anadia_altaserrania	Anadia_altaserrania	Oviparous	[9]
Anadia_bitaeniata	Anadia_bitaeniata	Oviparous	[9]
Anadia_blakei	Anadia_blakei	Oviparous	[9]
Anadia_bogotensis	Anadia_bogotensis	Oviparous	[9]
Anadia_brevifrontalis	Anadia_brevifrontalis	Oviparous	[9]
Anadia_bumanguesa	Anadia_bumanguesa	Oviparous	[9]
Anadia_hobarti	Anadia_hobarti	Oviparous	[9]
Anadia_marmorata	Anadia_marmorata	Oviparous	[9]
Anadia_ocellata	Anadia_ocellata	Oviparous	[9]
Anadia_pamplonensis	Anadia_pamplonensis	Oviparous	[9]
Anadia_pariaensis	Anadia_pariaensis	Oviparous	[9]
Anadia_petersi	Anadia_petersi	Oviparous	[9]
Anadia_pulchella	Anadia_pulchella	Oviparous	[9]
Anadia_rhombifera	Anadia_rhombifera	Oviparous	[9]
Anadia_steyeri	Anadia_steyeri	Oviparous	[9]
Anadia_vittata	Anadia_vittata	Oviparous	[9]
Anatololacerta_anatolica	Anatololacerta_anatolica	Oviparous	[11]
Anatololacerta_danfordi	Anatololacerta_danfordi	Oviparous	[11]
Anatololacerta_oertzeni	Anatololacerta_pelasgiana	Oviparous	[11]
Ancylocranium_barkeri	Ancylocranium_barkeri	Oviparous	[1]
Ancylocranium_ionidesi	Ancylocranium_ionidesi	Oviparous	[1]
Ancylocranium_somalicum	Ancylocranium_somalicum	Oviparous	[1]
Androngo_trivittatus	Androngo_trivittatus	Oviparous	[23]
Anelytropsis_papillosus	Anelytropsis_papillosus	Oviparous	[8]
Nannoscincus_maccoyi	Anepischetosia_maccoyi	Oviparous	[24]
Anguis_cephallonica	Anguis_cephallonica	Viviparous	[3]
Anguis_fragilis	Anguis_fragilis	Viviparous	[3]
Ophisaurus_incomptus	Anguis_incomptus	Oviparous	[3]
Austrotyphlops_affinis	Anilios_affinis	Oviparous	[16]
Austrotyphlops_ammodytes	Anilios_ammodytes	Oviparous	[16]
Austrotyphlops_aspina	Anilios_aspinus	Oviparous	[16]
Austrotyphlops_australis	Anilios_australis	Oviparous	[16]
Austrotyphlops_batillus	Anilios_batillus	Oviparous	[16]
Ramphotyphlops_bicolor	Anilios_bicolor	Oviparous	[16]
Austrotyphlops_bituberculatus	Anilios_bituberculatus	Oviparous	[16]
Austrotyphlops_broomi	Anilios_broomi	Oviparous	[16]
Austrotyphlops_centralis	Anilios_centralis	Oviparous	[16]
Austrotyphlops_chamodracaena	Anilios_chamodracaena	Oviparous	[16]
Austrotyphlops_diversus	Anilios_diversus	Oviparous	[16]
Austrotyphlops_endoterus	Anilios_endoterus	Oviparous	[16]
Ramphotyphlops_erycinus	Anilios_erycinus	Oviparous	[16]
Austrotyphlops_ganei	Anilios_ganei	Oviparous	[16]
Austrotyphlops_grypus	Anilios_grypus	Oviparous	[16]
Austrotyphlops_guentheri	Anilios_guentheri	Oviparous	[16]
Austrotyphlops_hamatus	Anilios_hamatus	Oviparous	[16]
Austrotyphlops_howi	Anilios_howi	Oviparous	[16]
Austrotyphlops_kimberleyensis	Anilios_kimberleyensis	Oviparous	[16]
Austrotyphlops_leptosomus	Anilios_leptosomus	Oviparous	[16]
Ramphotyphlops_leucoproctus	Anilios_leucoproctus	Oviparous	[16]
Austrotyphlops_ligatus	Anilios_ligatus	Oviparous	[16]
Austrotyphlops_longissimus	Anilios_longissimus	Oviparous	[16]
Austrotyphlops_margaretae	Anilios_margaretae	Oviparous	[16]
Austrotyphlops_micrommus	Anilios_micrommus	Oviparous	[16]
Austrotyphlops_minimus	Anilios_minimus	Oviparous	[16]
Austrotyphlops_nema	Anilios_nema	Oviparous	[16]
Austrotyphlops_nigrescens	Anilios_nigrescens	Oviparous	[16]
Austrotyphlops_nigroterminatus	Anilios_nigroterminatus	Oviparous	[16]
Austrotyphlops_pilbarensis	Anilios_pilbarensis	Oviparous	[16]
Austrotyphlops_pinguis	Anilios_pinguis	Oviparous	[16]
Ramphotyphlops_polygrammicus	Anilios_polygrammicus	Oviparous	[16]
Austrotyphlops_proximus	Anilios_proximus	Oviparous	[16]
Austrotyphlops_robertsi	Anilios_robertsi	Oviparous	[16]
Austrotyphlops_silvia	Anilios_silvia	Oviparous	[16]
Austrotyphlops_splendidus	Anilios_splendidus	Oviparous	[16]
Austrotyphlops_tovelli	Anilios_tovelli	Oviparous	[16]
Austrotyphlops_troglodytes	Anilios_troglodytes	Oviparous	[16]
Austrotyphlops_unguirostris	Anilios_unguirostris	Oviparous	[16]
Austrotyphlops_waitii	Anilios_waitii	Oviparous	[16]
Austrotyphlops_wiedii	Anilios_wiedii	Oviparous	[16]
Austrotyphlops_yampiensis	Anilios_yampiensis	Oviparous	[16]
Austrotyphlops_yirrikalae	Anilios_yirrikalae	Oviparous	[16]
Anilius_scytale	Anilius_scytale	Viviparous	[15]
Anisolepis_grilli	Anisolepis_grilli	Oviparous	[7]
Anisolepis_longicauda	Anisolepis_longicauda	Oviparous	[7]
Anisolepis_undulatus	Anisolepis_undulatus	Oviparous	[7]
Anniella_geronimensis	Anniella_geronimensis	Viviparous	[3]
Anniella_pulchra	Anniella_pulchra	Viviparous	[3]
Anolis_acutus	Anolis_acutus	Oviparous	[7]
Anolis_aeneus	Anolis_aeneus	Oviparous	[7]
Anolis_aequatorialis	Anolis_aequatorialis	Oviparous	[7]
Anolis_agassizi	Anolis_agassizi	Oviparous	[7]
Anolis_agueroi	Anolis_agueroi	Oviparous	[7]
Anolis_ahli	Anolis_ahli	Oviparous	[7]
Anolis_alayoni	Anolis_alayoni	Oviparous	[7]
Anolis_alfaroi	Anolis_alfaroi	Oviparous	[7]
Anolis_aliniger	Anolis_aliniger	Oviparous	[7]
Anolis_allisoni	Anolis_allisoni	Oviparous	[7]
Anolis_allogus	Anolis_allogus	Oviparous	[7]
Anolis_altavelensis	Anolis_altavelensis	Oviparous	[7]
Anolis_alumina	Anolis_alumina	Oviparous	[7]
Anolis_alutaceus	Anolis_alutaceus	Oviparous	[7]
Anolis_alvarezdeltoroi	Anolis_alvarezdeltoroi	Oviparous	[7]
Anolis_amplisquamosus	Anolis_amplisquamosus	Oviparous	[7]
Anolis_anatoloros	Anolis_anatoloros	Oviparous	[7]
Anolis_anfiloquioi	Anolis_anfiloquioi	Oviparous	[7]
Anolis_angusticeps	Anolis_angusticeps	Oviparous	[7]
Anolis_anisolepis	Anolis_anisolepis	Oviparous	[7]
Anolis_annectens	Anolis_annectens	Oviparous	[7]
Anolis_antioquiae	Anolis_antioquiae	Oviparous	[7]
Anolis_antonii	Anolis_antonii	Oviparous	[7]
Anolis_apletophallus	Anolis_apletophallus	Oviparous	[7]
Anolis_apollinaris	Anolis_apollinaris	Oviparous	[7]
Anolis_aquaticus	Anolis_aquaticus	Oviparous	[7]
Anolis_argenteolus	Anolis_argenteolus	Oviparous	[7]
Anolis_argillaceus	Anolis_argillaceus	Oviparous	[7]
Anolis_armouri	Anolis_armouri	Oviparous	[7]
Anolis_auratus	Anolis_auratus	Oviparous	[7]
Anolis_bahorucoensis	Anolis_bahorucoensis	Oviparous	[7]
Anolis_baleatus	Anolis_baleatus	Oviparous	[7]
Anolis_baracoae	Anolis_baracoae	Oviparous	[7]
Anolis_barahonae	Anolis_barahonae	Oviparous	[7]
Anolis_barbatus	Anolis_barbatus	Oviparous	[7]
Anolis_barbouri	Anolis_barbouri	Oviparous	[7]
Anolis_barkeri	Anolis_barkeri	Oviparous	[7]
Anolis_bartschi	Anolis_bartschi	Oviparous	[7]
Anolis_bellipeniculus	Anolis_bellipeniculus	Oviparous	[7]
Anolis_bicaorum	Anolis_bicaorum	Oviparous	[7]
Anolis_bimaculatus	Anolis_bimaculatus	Oviparous	[7]
Anolis_binotatus	Anolis_binotatus	Oviparous	[7]
Anolis_biporcatus	Anolis_biporcatus	Oviparous	[7]
Anolis_birama	Anolis_birama	Oviparous	[7]
Anolis_bitectus	Anolis_bitectus	Oviparous	[7]
Anolis_blanquillanus	Anolis_blanquillanus	Oviparous	[7]
Anolis_boettgeri	Anolis_boettgeri	Oviparous	[7]
Anolis_bombiceps	Anolis_bombiceps	Oviparous	[7]
Anolis_bonairensis	Anolis_bonairensis	Oviparous	[7]
Anolis_isthmicus	Anolis_boulengerianus	Oviparous	[7]
Anolis_bremeri	Anolis_bremeri	Oviparous	[7]
Anolis_brevirostris	Anolis_brevirostris	Oviparous	[7]
Anolis_brunneus	Anolis_brunneus	Oviparous	[7]
Anolis_calimae	Anolis_calimae	Oviparous	[7]
Anolis_campbelli	Anolis_campbelli	Oviparous	[7]
Anolis_capito	Anolis_capito	Oviparous	[7]
Anolis_caquetae	Anolis_caquetae	Oviparous	[7]
Anolis_carlostoddi	Anolis_carlostoddi	Oviparous	[7]
Anolis_carolinensis	Anolis_carolinensis	Oviparous	[7]
Anolis_carpenteri	Anolis_carpenteri	Oviparous	[7]
Anolis_casildae	Anolis_casildae	Oviparous	[7]
Anolis_caudalis	Anolis_caudalis	Oviparous	[7]
Anolis_centralis	Anolis_centralis	Oviparous	[7]
Anolis_chamaeleonides	Anolis_chamaeleonides	Oviparous	[7]
Anolis_chloris	Anolis_chloris	Oviparous	[7]
Anolis_chlorocyanus	Anolis_chlorocyanus	Oviparous	[7]
Anolis_chocorum	Anolis_chocorum	Oviparous	[7]
Anolis_christophei	Anolis_christophei	Oviparous	[7]
Anolis_chrysolepis	Anolis_chrysolepis	Oviparous	[7]
Anolis_clivicola	Anolis_clivicola	Oviparous	[7]
Anolis_cobanensis	Anolis_cobanensis	Oviparous	[7]
Anolis_coelestinus	Anolis_coelestinus	Oviparous	[7]
Anolis_compressicauda	Anolis_compressicauda	Oviparous	[7]
Anolis_concolor	Anolis_concolor	Oviparous	[7]
Anolis_confusus	Anolis_confusus	Oviparous	[7]
Anolis_conspersus	Anolis_conspersus	Oviparous	[7]
Anolis_cooki	Anolis_cooki	Oviparous	[7]
Anolis_crassulus	Anolis_crassulus	Oviparous	[7]
Anolis_cristatellus	Anolis_cristatellus	Oviparous	[7]
Anolis_cristifer	Anolis_cristifer	Oviparous	[7]
Anolis_cryptolimifrons	Anolis_cryptolimifrons	Oviparous	[7]
Anolis_cupeyalensis	Anolis_cupeyalensis	Oviparous	[7]
Anolis_cupreus	Anolis_cupreus	Oviparous	[7]
Anolis_cuprinus	Anolis_cuprinus	Oviparous	[7]
Anolis_cuscoensis	Anolis_cuscoensis	Oviparous	[7]
Anolis_cusuco	Anolis_cusuco	Oviparous	[7]
Anolis_cuvieri	Anolis_cuvieri	Oviparous	[7]
Anolis_cyanopleurus	Anolis_cyanopleurus	Oviparous	[7]
Anolis_cybotes	Anolis_cybotes	Oviparous	[7]
Anolis_cymbops	Anolis_cymbops	Oviparous	[7]
Anolis_damulus	Anolis_damulus	Oviparous	[7]
Anolis_danieli	Anolis_danieli	Oviparous	[7]
Anolis_darlingtoni	Anolis_darlingtoni	Oviparous	[7]
Anolis_datzorum	Anolis_datzorum	Oviparous	[7]
Anolis_delafuentei	Anolis_delafuentei	Oviparous	[7]
Anolis_deltae	Anolis_deltae	Oviparous	[7]
Anolis_desechensis	Anolis_desechensis	Oviparous	[7]
Anolis_dissimilis	Anolis_dissimilis	Oviparous	[7]
Anolis_distichus	Anolis_distichus	Oviparous	[7]
Anolis_dolichocephalus	Anolis_dolichocephalus	Oviparous	[7]
Anolis_dollfusianus	Anolis_dollfusianus	Oviparous	[7]
Anolis_duellmani	Anolis_duellmani	Oviparous	[7]
Anolis_dunni	Anolis_dunni	Oviparous	[7]
Anolis_eewi	Anolis_eewi	Oviparous	[7]
Anolis_equestris	Anolis_equestris	Oviparous	[7]
Anolis_ernestwilliamsi	Anolis_ernestwilliamsi	Oviparous	[7]
Anolis_etheridgei	Anolis_etheridgei	Oviparous	[7]
Anolis_eugenegrahami	Anolis_eugenegrahami	Oviparous	[7]
Anolis_eulaemus	Anolis_eulaemus	Oviparous	[7]
Anolis_euskalerriari	Anolis_euskalerriari	Oviparous	[7]
Anolis_evermanni	Anolis_evermanni	Oviparous	[7]
Anolis_extremus	Anolis_extremus	Oviparous	[7]
Anolis_fairchildi	Anolis_fairchildi	Oviparous	[7]
Anolis_fasciatus	Anolis_fasciatus	Oviparous	[7]
Anolis_ferreus	Anolis_ferreus	Oviparous	[7]
Anolis_festae	Anolis_festae	Oviparous	[7]
Anolis_fitchi	Anolis_fitchi	Oviparous	[7]
Anolis_fortunensis	Anolis_fortunensis	Oviparous	[7]
Anolis_fowleri	Anolis_fowleri	Oviparous	[7]
Anolis_fraseri	Anolis_fraseri	Oviparous	[7]
Anolis_frenatus	Anolis_frenatus	Oviparous	[7]
Anolis_fugitivus	Anolis_fugitivus	Oviparous	[7]
Anolis_fungosus	Anolis_fungosus	Oviparous	[7]
Anolis_fuscoauratus	Anolis_fuscoauratus	Oviparous	[7]
Anolis_gadovii	Anolis_gadovii	Oviparous	[7]
Anolis_garmani	Anolis_garmani	Oviparous	[7]
Anolis_garridoi	Anolis_garridoi	Oviparous	[7]
Anolis_gemmosus	Anolis_gemmosus	Oviparous	[7]
Anolis_gibbiceps	Anolis_gibbiceps	Oviparous	[7]
Anolis_gingivinus	Anolis_gingivinus	Oviparous	[7]
Anolis_gorgonae	Anolis_gorgonae	Oviparous	[7]
Anolis_gracilipes	Anolis_gracilipes	Oviparous	[7]
Anolis_grahami	Anolis_grahami	Oviparous	[7]
Anolis_granuliceps	Anolis_granuliceps	Oviparous	[7]
Anolis_griseus	Anolis_griseus	Oviparous	[7]
Anolis_gruuo	Anolis_gruuo	Oviparous	[7]
Anolis_guafe	Anolis_guafe	Oviparous	[7]
Anolis_guamuhaya	Anolis_guamuhaya	Oviparous	[7]
Anolis_guazuma	Anolis_guazuma	Oviparous	[7]
Anolis_gundlachi	Anolis_gundlachi	Oviparous	[7]
Anolis_haetianus	Anolis_haetianus	Oviparous	[7]
Anolis_haguei	Anolis_haguei	Oviparous	[7]
Anolis_hendersoni	Anolis_hendersoni	Oviparous	[7]
Anolis_heterodermus	Anolis_heterodermus	Oviparous	[7]
Anolis_hobartsmithi	Anolis_hobartsmithi	Oviparous	[7]
Anolis_homolechis	Anolis_homolechis	Oviparous	[7]
Anolis_huilae	Anolis_huilae	Oviparous	[7]
Anolis_humilis	Anolis_humilis	Oviparous	[7]
Anolis_ibague	Anolis_ibague	Oviparous	[7]
Anolis_imias	Anolis_imias	Oviparous	[7]
Anolis_impetigosus	Anolis_impetigosus	Oviparous	[7]
Anolis_incredulus	Anolis_incredulus	Oviparous	[7]
Anolis_inderenae	Anolis_inderenae	Oviparous	[7]
Anolis_inexpectatus	Anolis_inexpectatus	Oviparous	[7]
Anolis_insignis	Anolis_insignis	Oviparous	[7]
Anolis_insolitus	Anolis_insolitus	Oviparous	[7]
Anolis_intermedius	Anolis_intermedius	Oviparous	[7]
Anolis_isolepis	Anolis_isolepis	Oviparous	[7]
Anolis_jacare	Anolis_jacare	Oviparous	[7]
Anolis_johnmeyeri	Anolis_johnmeyeri	Oviparous	[7]
Anolis_juangundlachi	Anolis_juangundlachi	Oviparous	[7]
Anolis_jubar	Anolis_jubar	Oviparous	[7]
Anolis_kemptoni	Anolis_kemptoni	Oviparous	[7]
Anolis_koopmani	Anolis_koopmani	Oviparous	[7]
Anolis_kreutzi	Anolis_kreutzi	Oviparous	[7]
Anolis_krugi	Anolis_krugi	Oviparous	[7]
Anolis_kunayalae	Anolis_kunayalae	Oviparous	[7]
Anolis_laevis	Anolis_laevis	Oviparous	[7]
Anolis_laeviventris	Anolis_laeviventris	Oviparous	[7]
Anolis_lamari	Anolis_lamari	Oviparous	[7]
Anolis_latifrons	Anolis_latifrons	Oviparous	[7]
Anolis_leachii	Anolis_leachii	Oviparous	[7]
Anolis_lemniscatus	Anolis_lemniscatus	Oviparous	[7]
Anolis_lemurinus	Anolis_lemurinus	Oviparous	[7]
Anolis_limifrons	Anolis_limifrons	Oviparous	[7]
Anolis_lineatopus	Anolis_lineatopus	Oviparous	[7]
Anolis_lineatus	Anolis_lineatus	Oviparous	[7]
Anolis_liogaster	Anolis_liogaster	Oviparous	[7]
Anolis_lionotus	Anolis_lionotus	Oviparous	[7]
Anolis_lividus	Anolis_lividus	Oviparous	[7]
Anolis_longiceps	Anolis_longiceps	Oviparous	[7]
Anolis_longitibialis	Anolis_longitibialis	Oviparous	[7]
Anolis_loveridgei	Anolis_loveridgei	Oviparous	[7]
Anolis_loysiana	Anolis_loysiana	Oviparous	[7]
Anolis_luciae	Anolis_luciae	Oviparous	[7]
Anolis_lucius	Anolis_lucius	Oviparous	[7]
Anolis_luteogularis	Anolis_luteogularis	Oviparous	[7]
Anolis_luteosignifer	Anolis_luteosignifer	Oviparous	[7]
Anolis_lynchi	Anolis_lynchi	Oviparous	[7]
Anolis_macilentus	Anolis_macilentus	Oviparous	[7]
Anolis_macrinii	Anolis_macrinii	Oviparous	[7]
Anolis_macrolepis	Anolis_macrolepis	Oviparous	[7]
Anolis_macrophallus	Anolis_macrophallus	Oviparous	[7]
Anolis_maculigula	Anolis_maculigula	Oviparous	[7]
Anolis_maculiventris	Anolis_maculiventris	Oviparous	[7]
Anolis_magnaphallus	Anolis_magnaphallus	Oviparous	[7]
Anolis_marcanoi	Anolis_marcanoi	Oviparous	[7]
Anolis_mariarum	Anolis_mariarum	Oviparous	[7]
Anolis_marmoratus	Anolis_marmoratus	Oviparous	[7]
Anolis_marron	Anolis_marron	Oviparous	[7]
Anolis_matudai	Anolis_matudai	Oviparous	[7]
Anolis_maynardi	Anolis_maynardi	Oviparous	[7]
Anolis_medemi	Anolis_medemi	Oviparous	[7]
Anolis_megalopithecus	Anolis_megalopithecus	Oviparous	[7]
Anolis_megapholidotus	Anolis_megapholidotus	Oviparous	[7]
Anolis_menta	Anolis_menta	Oviparous	[7]
Anolis_meridionalis	Anolis_meridionalis	Oviparous	[7]
Anolis_mestrei	Anolis_mestrei	Oviparous	[7]
Anolis_microlepidotus	Anolis_microlepidotus	Oviparous	[7]
Anolis_microlepis	Anolis_microlepis	Oviparous	[7]
Anolis_microtus	Anolis_microtus	Oviparous	[7]
Anolis_milleri	Anolis_milleri	Oviparous	[7]
Anolis_mirus	Anolis_mirus	Oviparous	[7]
Anolis_monensis	Anolis_monensis	Oviparous	[7]
Anolis_monticola	Anolis_monticola	Oviparous	[7]
Anolis_muralla	Anolis_muralla	Oviparous	[7]
Anolis_nasofrontalis	Anolis_nasofrontalis	Oviparous	[7]
Anolis_naufragus	Anolis_naufragus	Oviparous	[7]
Anolis_neblininus	Anolis_neblininus	Oviparous	[7]
Anolis_nebuloides	Anolis_nebuloides	Oviparous	[7]
Anolis_nebulosus	Anolis_nebulosus	Oviparous	[7]
Anolis_nelsoni	Anolis_nelsoni	Oviparous	[7]
Anolis_nicefori	Anolis_nicefori	Oviparous	[7]
Anolis_nigrolineatus	Anolis_nigrolineatus	Oviparous	[7]
Anolis_noblei	Anolis_noblei	Oviparous	[7]
Anolis_notopholis	Anolis_notopholis	Oviparous	[7]
Anolis_nubilis	Anolis_nubilus	Oviparous	[7]
Anolis_occultus	Anolis_occultus	Oviparous	[7]
Anolis_ocelloscapularis	Anolis_ocelloscapularis	Oviparous	[7]
Anolis_oculatus	Anolis_oculatus	Oviparous	[7]
Anolis_oligaspis	Anolis_oligaspis	Oviparous	[7]
Anolis_olssoni	Anolis_olssoni	Oviparous	[7]
Anolis_omiltemanus	Anolis_omiltemanus	Oviparous	[7]
Anolis_onca	Anolis_onca	Oviparous	[7]
Anolis_opalinus	Anolis_opalinus	Oviparous	[7]
Anolis_ophiolepis	Anolis_ophiolepis	Oviparous	[7]
Anolis_oporinus	Anolis_oporinus	Oviparous	[7]
Anolis_orcesi	Anolis_orcesi	Oviparous	[7]
Anolis_ortonii	Anolis_ortonii	Oviparous	[7]
Anolis_oxylophus	Anolis_oxylophus	Oviparous	[7]
Anolis_pachypus	Anolis_pachypus	Oviparous	[7]
Anolis_paravertebralis	Anolis_paravertebralis	Oviparous	[7]
Anolis_parilis	Anolis_parilis	Oviparous	[7]
Anolis_parvicirculatus	Anolis_parvicirculatus	Oviparous	[7]
Anolis_paternus	Anolis_paternus	Oviparous	[7]
Anolis_pentaprion	Anolis_pentaprion	Oviparous	[7]
Anolis_peraccae	Anolis_peraccae	Oviparous	[7]
Anolis_petersii	Anolis_petersii	Oviparous	[7]
Anolis_philopunctatus	Anolis_philopunctatus	Oviparous	[7]
Anolis_phyllorhinus	Anolis_phyllorhinus	Oviparous	[7]
Anolis_pigmaequestris	Anolis_pigmaequestris	Oviparous	[7]
Anolis_pijolense	Anolis_pijolense	Oviparous	[7]
Anolis_pinchoti	Anolis_pinchoti	Oviparous	[7]
Anolis_placidus	Anolis_placidus	Oviparous	[7]
Anolis_poecilopus	Anolis_poecilopus	Oviparous	[7]
Anolis_pogus	Anolis_pogus	Oviparous	[7]
Anolis_polylepis	Anolis_polylepis	Oviparous	[7]
Anolis_poncensis	Anolis_poncensis	Oviparous	[7]
Anolis_porcatus	Anolis_porcatus	Oviparous	[7]
Anolis_porcus	Anolis_porcus	Oviparous	[7]
Anolis_princeps	Anolis_princeps	Oviparous	[7]
Anolis_proboscis	Anolis_proboscis	Oviparous	[7]
Anolis_propinquus	Anolis_propinquus	Oviparous	[7]
Anolis_pseudokemptoni	Anolis_pseudokemptoni	Oviparous	[7]
Anolis_pseudopachypus	Anolis_pseudopachypus	Oviparous	[7]
Anolis_pseudotigrinus	Anolis_pseudotigrinus	Oviparous	[7]
Anolis_pulchellus	Anolis_pulchellus	Oviparous	[7]
Anolis_pumilus	Anolis_pumilus	Oviparous	[7]
Anolis_punctatus	Anolis_punctatus	Oviparous	[7]
Anolis_purpurescens	Anolis_purpurescens	Oviparous	[7]
Anolis_purpurgularis	Anolis_purpurgularis	Oviparous	[7]
Anolis_pygmaeus	Anolis_pygmaeus	Oviparous	[7]
Anolis_quadriocellifer	Anolis_quadriocellifer	Oviparous	[7]
Anolis_quaggulus	Anolis_quaggulus	Oviparous	[7]
Anolis_quercorum	Anolis_quercorum	Oviparous	[7]
Anolis_radulinus	Anolis_radulinus	Oviparous	[7]
Anolis_reconditus	Anolis_reconditus	Oviparous	[7]
Anolis_rejectus	Anolis_rejectus	Oviparous	[7]
Anolis_rhombifer	Anolis_rhombifer	Oviparous	[7]
Anolis_richardii	Anolis_richardii	Oviparous	[7]
Anolis_ricordi	Anolis_ricordii	Oviparous	[7]
Anolis_rimarum	Anolis_rimarum	Oviparous	[7]
Anolis_rivalis	Anolis_rivalis	Oviparous	[7]
Anolis_roatanensis	Anolis_roatanensis	Oviparous	[7]
Anolis_rodriguezi	Anolis_rodriguezi	Oviparous	[7]
Anolis_roosevelti	Anolis_roosevelti	Oviparous	[7]
Anolis_roquet	Anolis_roquet	Oviparous	[7]
Anolis_polyrhachis	Anolis_rubiginosus	Oviparous	[7]
Anolis_rubribarbaris	Anolis_rubribarbaris	Oviparous	[7]
Anolis_rubribarbus	Anolis_rubribarbus	Oviparous	[7]
Anolis_ruibali	Anolis_ruibali	Oviparous	[7]
Anolis_ruizi	Anolis_ruizii	Oviparous	[7]
Anolis_rupinae	Anolis_rupinae	Oviparous	[7]
Anolis_sabanus	Anolis_sabanus	Oviparous	[7]
Anolis_sagrei	Anolis_sagrei	Oviparous	[7]
Anolis_salvini	Anolis_salvini	Oviparous	[7]
Anolis_santamartae	Anolis_santamartae	Oviparous	[7]
Anolis_scapularis	Anolis_scapularis	Oviparous	[7]
Anolis_schiedei	Anolis_schiedii	Oviparous	[7]
Anolis_scriptus	Anolis_scriptus	Oviparous	[7]
Anolis_semilineatus	Anolis_semilineatus	Oviparous	[7]
Anolis_sericeus	Anolis_sericeus	Oviparous	[7]
Anolis_serranoi	Anolis_serranoi	Oviparous	[7]
Anolis_sheplani	Anolis_sheplani	Oviparous	[7]
Anolis_shrevei	Anolis_shrevei	Oviparous	[7]
Anolis_singularis	Anolis_singularis	Oviparous	[7]
Anolis_smallwoodi	Anolis_smallwoodi	Oviparous	[7]
Anolis_smaragdinus	Anolis_smaragdinus	Oviparous	[7]
Anolis_sminthus	Anolis_sminthus	Oviparous	[7]
Anolis_solitarius	Anolis_solitarius	Oviparous	[7]
Anolis_spectrum	Anolis_spectrum	Oviparous	[7]
Anolis_squamulatus	Anolis_squamulatus	Oviparous	[7]
Anolis_strahmi	Anolis_strahmi	Oviparous	[7]
Anolis_stratulus	Anolis_stratulus	Oviparous	[7]
Anolis_subocularis	Anolis_subocularis	Oviparous	[7]
Anolis_sulcifrons	Anolis_sulcifrons	Oviparous	[7]
Anolis_taylori	Anolis_taylori	Oviparous	[7]
Anolis_terraealtae	Anolis_terraealtae	Oviparous	[7]
Anolis_terueli	Anolis_terueli	Oviparous	[7]
Anolis_tetarii	Anolis_tetarii	Oviparous	[7]
Anolis_tigrinus	Anolis_tigrinus	Oviparous	[7]
Anolis_toldo	Anolis_toldo	Oviparous	[7]
Anolis_tolimensis	Anolis_tolimensis	Oviparous	[7]
Anolis_townsendi	Anolis_townsendi	Oviparous	[7]
Anolis_trachyderma	Anolis_trachyderma	Oviparous	[7]
Anolis_transversalis	Anolis_transversalis	Oviparous	[7]
Anolis_trinitatis	Anolis_trinitatis	Oviparous	[7]
Anolis_tropidogaster	Anolis_tropidogaster	Oviparous	[7]
Anolis_tropidolepis	Anolis_tropidolepis	Oviparous	[7]
Anolis_tropidonotus	Anolis_tropidonotus	Oviparous	[7]
Anolis_umbrivagus	Anolis_umbrivagus	Oviparous	[7]
Anolis_uniformis	Anolis_uniformis	Oviparous	[7]
Anolis_utilensis	Anolis_utilensis	Oviparous	[7]
Anolis_valencienni	Anolis_valencienni	Oviparous	[7]
Anolis_vanidicus	Anolis_vanidicus	Oviparous	[7]
Anolis_vanzolinii	Anolis_vanzolinii	Oviparous	[7]
Anolis_vaupesianus	Anolis_vaupesianus	Oviparous	[7]
Anolis_ventrimaculatus	Anolis_ventrimaculatus	Oviparous	[7]
Anolis_vermiculatus	Anolis_vermiculatus	Oviparous	[7]
Anolis_vescus	Anolis_vescus	Oviparous	[7]
Anolis_vicarius	Anolis_vicarius	Oviparous	[7]
Anolis_villai	Anolis_villai	Oviparous	[7]
Anolis_vittigerus	Anolis_vittigerus	Oviparous	[7]
Anolis_wampuensis	Anolis_wampuensis	Oviparous	[7]
Anolis_wattsi	Anolis_wattsi	Oviparous	[7]
Anolis_websteri	Anolis_websteri	Oviparous	[7]
Anolis_wermuthi	Anolis_wermuthi	Oviparous	[7]
Anolis_whitemani	Anolis_whitemani	Oviparous	[7]
Anolis_williamsii	Anolis_williamsii	Oviparous	[7]
Anolis_williamsmittermeierorum	Anolis_williamsmittermeierorum	Oviparous	[7]
Anolis_woodi	Anolis_woodi	Oviparous	[7]
Anolis_yoroensis	Anolis_yoroensis	Oviparous	[7]
Anolis_zeus	Anolis_zeus	Oviparous	[7]
Anomalepis_aspinosus	Anomalepis_aspinosus	Oviparous	[16]
Anomalepis_colombia	Anomalepis_colombia	Oviparous	[16]
Anomalepis_flavapices	Anomalepis_flavapices	Oviparous	[16]
Anomalepis_mexicanus	Anomalepis_mexicanus	Oviparous	[16]
Anomalopus_brevicollis	Anomalopus_brevicollis	Oviparous	[24]
Anomalopus_gowi	Anomalopus_gowi	Oviparous	[24]
Anomalopus_leuckartii	Anomalopus_leuckartii	Oviparous	[24]
Anomalopus_mackayi	Anomalopus_mackayi	Oviparous	[24]
Anomalopus_pluto	Anomalopus_pluto	Oviparous	[24]
Anomalopus_swansoni	Anomalopus_swansoni	Viviparous	[24]
Anomalopus_verreauxi	Anomalopus_verreauxi	Oviparous	[24]
Anomochilus_leonardi	Anomochilus_leonardi	Oviparous	[17]
Anomochilus_weberi	Anomochilus_weberi	Oviparous	[17]
Anoplohydrus_aemulans	Anoplohydrus_aemulans	Oviparous	[19]
Anotosaura_collaris	Anotosaura_collaris	Oviparous	[9]
Antaresia_childreni	Antaresia_childreni	Oviparous	[17]
Antaresia_maculosa	Antaresia_maculosa	Oviparous	[17]
Antaresia_perthensis	Antaresia_perthensis	Oviparous	[17]
Antaresia_stimsoni	Antaresia_stimsoni	Oviparous	[17]
Aparallactus_capensis	Aparallactus_capensis	Oviparous	[21]
Aparallactus_guentheri	Aparallactus_guentheri	Oviparous	[21]
Aparallactus_jacksonii	Aparallactus_jacksonii	Viviparous	[21]
Aparallactus_lineatus	Aparallactus_lineatus	Oviparous	[21]
Aparallactus_lunulatus	Aparallactus_lunulatus	Oviparous	[21]
Aparallactus_modestus	Aparallactus_modestus	Oviparous	[21]
Aparallactus_moeruensis	Aparallactus_moeruensis	Oviparous	[21]
Aparallactus_niger	Aparallactus_niger	Oviparous	[21]
Aparallactus_nigriceps	Aparallactus_nigriceps	Oviparous	[21]
Aparallactus_turneri	Aparallactus_turneri	Oviparous	[21]
Aparallactus_werneri	Aparallactus_werneri	Oviparous	[21]
Apathya_cappadocica	Apathya_cappadocica	Oviparous	[11]
Apathya_yassujica	Apathya_yassujica	Oviparous	[11]
Aphaniotis_acutirostris	Aphaniotis_acutirostris	Oviparous	[2]
Aphaniotis_fusca	Aphaniotis_fusca	Oviparous	[2]
Aphaniotis_ornata	Aphaniotis_ornata	Oviparous	[2]
Aplopeltura_boa	Aplopeltura_boa	Oviparous	[17]
Apostolepis_albicollaris	Apostolepis_albicollaris	Oviparous	[19]
Apostolepis_ambinigra	Apostolepis_ambiniger	Oviparous	[19]
Apostolepis_ammodites	Apostolepis_ammodites	Oviparous	[19]
Apostolepis_arenaria	Apostolepis_arenaria	Oviparous	[19]
Apostolepis_assimilis	Apostolepis_assimilis	Oviparous	[19]
Apostolepis_breviceps	Apostolepis_breviceps	Oviparous	[19]
Apostolepis_cearensis	Apostolepis_cearensis	Oviparous	[19]
Apostolepis_cerradoensis	Apostolepis_cerradoensis	Oviparous	[19]
Apostolepis_christineae	Apostolepis_christineae	Oviparous	[19]
Apostolepis_dimidiata	Apostolepis_dimidiata	Oviparous	[19]
Apostolepis_dorbignyi	Apostolepis_dorbignyi	Oviparous	[19]
Apostolepis_flavotorquata	Apostolepis_flavotorquata	Oviparous	[19]
Apostolepis_gaboi	Apostolepis_gaboi	Oviparous	[19]
Apostolepis_goiasensis	Apostolepis_goiasensis	Oviparous	[19]
Apostolepis_intermedia	Apostolepis_intermedia	Oviparous	[19]
Apostolepis_longicaudata	Apostolepis_longicaudata	Oviparous	[19]
Apostolepis_multicincta	Apostolepis_multicincta	Oviparous	[19]
Apostolepis_nelsonjorgei	Apostolepis_nelsonjorgei	Oviparous	[19]
Apostolepis_niceforoi	Apostolepis_niceforoi	Oviparous	[19]
Apostolepis_coronata	Apostolepis_nigrolineata	Oviparous	[19]
Apostolepis_nigroterminata	Apostolepis_nigroterminata	Oviparous	[19]
Apostolepis_phillipsi	Apostolepis_phillipsae	Oviparous	[19]
Apostolepis_polylepis	Apostolepis_polylepis	Oviparous	[19]
Apostolepis_pymi	Apostolepis_pymi	Oviparous	[19]
Apostolepis_quirogai	Apostolepis_quirogai	Oviparous	[19]
Apostolepis_serrana	Apostolepis_serrana	Oviparous	[19]
Apostolepis_striata	Apostolepis_striata	Oviparous	[19]
Apostolepis_tenuis	Apostolepis_tenuis	Oviparous	[19]
Apostolepis_vittata	Apostolepis_vittata	Oviparous	[19]
Aprasia_aurita	Aprasia_aurita	Oviparous	[4]
Aprasia_haroldi	Aprasia_haroldi	Oviparous	[4]
Aprasia_inaurita	Aprasia_inaurita	Oviparous	[4]
Aprasia_parapulchella	Aprasia_parapulchella	Oviparous	[4]
Aprasia_picturata	Aprasia_picturata	Oviparous	[4]
Aprasia_pseudopulchella	Aprasia_pseudopulchella	Oviparous	[4]
Aprasia_pulchella	Aprasia_pulchella	Oviparous	[4]
Aprasia_repens	Aprasia_repens	Oviparous	[4]
Aprasia_rostrata	Aprasia_rostrata	Oviparous	[4]
Aprasia_smithi	Aprasia_smithi	Oviparous	[4]
Aprasia_striolata	Aprasia_striolata	Oviparous	[4]
Archaeolacerta_bedriagae	Archaeolacerta_bedriagae	Oviparous	[11]
Calumma_tigris	Archaius_tigris	Oviparous	[5]
Maculophis_bella	Archelaphe_bella	Oviparous	[19]
Argyrogena_fasciolata	Argyrogena_fasciolata	Oviparous	[19]
Coluber_vittacaudatus	Argyrogena_vittacaudata	Oviparous	[19]
Typhlops_bothriorhynchus	Argyrophis_bothriorhynchus	Oviparous	[16]
Typhlops_diardii	Argyrophis_diardii	Oviparous	[16]
Typhlops_fuscus	Argyrophis_fuscus	Oviparous	[16]
Typhlops_giadinhensis	Argyrophis_giadinhensis	Oviparous	[16]
Typhlops_hypsobothrius	Argyrophis_hypsobothrius	Oviparous	[16]
Typhlops_klemmeri	Argyrophis_klemmeri	Oviparous	[16]
Typhlops_koshunensis	Argyrophis_koshunensis	Oviparous	[16]
Typhlops_muelleri	Argyrophis_muelleri	Oviparous	[16]
Typhlops_oatesii	Argyrophis_oatesii	Oviparous	[16]
Typhlops_roxaneae	Argyrophis_roxaneae	Oviparous	[16]
Typhlops_siamensis	Argyrophis_siamensis	Oviparous	[16]
Typhlops_trangensis	Argyrophis_trangensis	Oviparous	[16]
Aristelliger_barbouri	Aristelliger_barbouri	Oviparous	[4]
Aristelliger_cochranae	Aristelliger_cochranae	Oviparous	[4]
Aristelliger_expectatus	Aristelliger_expectatus	Oviparous	[4]
Aristelliger_georgeensis	Aristelliger_georgeensis	Oviparous	[4]
Aristelliger_hechti	Aristelliger_hechti	Oviparous	[4]
Aristelliger_lar	Aristelliger_lar	Oviparous	[4]
Aristelliger_praesignis	Aristelliger_praesignis	Oviparous	[4]
Arizona_elegans	Arizona_elegans	Oviparous	[19]
Arrhyton_ainictum	Arrhyton_ainictum	Oviparous	[19]
Arrhyton_dolichura	Arrhyton_dolichura	Oviparous	[19]
Arrhyton_procerum	Arrhyton_procerum	Oviparous	[19]
Arrhyton_supernum	Arrhyton_supernum	Oviparous	[19]
Arrhyton_taeniatum	Arrhyton_taeniatum	Oviparous	[19]
Arrhyton_tanyplectum	Arrhyton_tanyplectum	Oviparous	[19]
Arrhyton_vittatum	Arrhyton_vittatum	Oviparous	[19]
Arthrosaura_guianensis	Arthrosaura_guianensis	Oviparous	[9]
Arthrosaura_hoogmoedi	Arthrosaura_hoogmoedi	Oviparous	[9]
Arthrosaura_kockii	Arthrosaura_kockii	Oviparous	[9]
Arthrosaura_montigena	Arthrosaura_montigena	Oviparous	[9]
Arthrosaura_reticulata	Arthrosaura_reticulata	Oviparous	[9]
Arthrosaura_synaptolepis	Arthrosaura_synaptolepis	Oviparous	[9]
Arthrosaura_testigensis	Arthrosaura_testigensis	Oviparous	[9]
Arthrosaura_tyleri	Arthrosaura_tyleri	Oviparous	[9]
Arthrosaura_versteegii	Arthrosaura_versteegii	Oviparous	[9]
Asaccus_caudivolvulus	Asaccus_caudivolvulus	Oviparous	[4]
Asaccus_elisae	Asaccus_elisae	Oviparous	[4]
Asaccus_gallagheri	Asaccus_gallagheri	Oviparous	[4]
Asaccus_griseonotus	Asaccus_griseonotus	Oviparous	[4]
Asaccus_kermanshahensis	Asaccus_kermanshahensis	Oviparous	[4]
Asaccus_kurdistanensis	Asaccus_kurdistanensis	Oviparous	[4]
Asaccus_montanus	Asaccus_montanus	Oviparous	[4]
Asaccus_nasrullahi	Asaccus_nasrullahi	Oviparous	[4]
Asaccus_platyrhynchus	Asaccus_platyrhynchus	Oviparous	[4]
Aspidelaps_lubricus	Aspidelaps_lubricus	Oviparous	[20]
Aspidelaps_scutatus	Aspidelaps_scutatus	Oviparous	[20]
Aspidites_melanocephalus	Aspidites_melanocephalus	Oviparous	[17]
Aspidites_ramsayi	Aspidites_ramsayi	Oviparous	[17]
Aspidomorphus_lineaticollis	Aspidomorphus_lineaticollis	Oviparous	[20]
Aspidomorphus_muelleri	Aspidomorphus_muelleri	Oviparous	[20]
Aspidomorphus_schlegeli	Aspidomorphus_schlegelii	Oviparous	[20]
Aspidoscelis_angusticeps	Aspidoscelis_angusticeps	Oviparous	[9]
Aspidoscelis_burti	Aspidoscelis_burti	Oviparous	[9]
Aspidoscelis_calidipes	Aspidoscelis_calidipes	Oviparous	[9]
Aspidoscelis_ceralbensis	Aspidoscelis_ceralbensis	Oviparous	[9]
Aspidoscelis_communis	Aspidoscelis_communis	Oviparous	[9]
Aspidoscelis_costatus	Aspidoscelis_costata	Oviparous	[9]
Aspidoscelis_cozumelae	Aspidoscelis_cozumelae	Oviparous	[9]
Aspidoscelis_deppei	Aspidoscelis_deppei	Oviparous	[9]
Aspidoscelis_exsanguis	Aspidoscelis_exsanguis	Oviparous	[9]
Aspidoscelis_flagellicaudus	Aspidoscelis_flagellicauda	Oviparous	[9]
Aspidoscelis_gularis	Aspidoscelis_gularis	Oviparous	[9]
Aspidoscelis_guttatus	Aspidoscelis_guttata	Oviparous	[9]
Aspidoscelis_hyperythrus	Aspidoscelis_hyperythra	Oviparous	[9]
Aspidoscelis_inornatus	Aspidoscelis_inornata	Oviparous	[9]
Aspidoscelis_labialis	Aspidoscelis_labialis	Oviparous	[9]
Aspidoscelis_laredoensis	Aspidoscelis_laredoensis	Oviparous	[9]
Aspidoscelis_lineattissimus	Aspidoscelis_lineattissima	Oviparous	[9]
Aspidoscelis_marmoratus	Aspidoscelis_marmorata	Oviparous	[9]
Aspidoscelis_maximus	Aspidoscelis_maxima	Oviparous	[9]
Aspidoscelis_mexicanus	Aspidoscelis_mexicana	Oviparous	[9]
Aspidoscelis_motaguae	Aspidoscelis_motaguae	Oviparous	[9]
Aspidoscelis_neomexicanus	Aspidoscelis_neomexicana	Oviparous	[9]
Aspidoscelis_neotesselatus	Aspidoscelis_neotesselata	Oviparous	[9]
Aspidoscelis_opatae	Aspidoscelis_opatae	Oviparous	[9]
Aspidoscelis_pai	Aspidoscelis_pai	Oviparous	[9]
Aspidoscelis_parvisocius	Aspidoscelis_parvisocia	Oviparous	[9]
Aspidoscelis_rodecki	Aspidoscelis_rodecki	Oviparous	[9]
Aspidoscelis_sackii	Aspidoscelis_sackii	Oviparous	[9]
Aspidoscelis_scalaris	Aspidoscelis_scalaris	Oviparous	[9]
Aspidoscelis_sexlineatus	Aspidoscelis_sexlineata	Oviparous	[9]
Aspidoscelis_sonorae	Aspidoscelis_sonorae	Oviparous	[9]
Aspidoscelis_tesselatus	Aspidoscelis_tesselata	Oviparous	[9]
Aspidoscelis_tigris	Aspidoscelis_tigris	Oviparous	[9]
Aspidoscelis_uniparens	Aspidoscelis_uniparens	Oviparous	[9]
Aspidoscelis_velox	Aspidoscelis_velox	Oviparous	[9]
Aspidura_brachyorrhos	Aspidura_brachyorrhos	Oviparous	[19]
Haplocercus_ceylonensis	Aspidura_ceylonensis	Oviparous	[19]
Aspidura_copei	Aspidura_copei	Oviparous	[19]
Aspidura_deraniyagalae	Aspidura_deraniyagalae	Oviparous	[19]
Aspidura_drummondhayi	Aspidura_drummondhayi	Oviparous	[19]
Aspidura_guentheri	Aspidura_guentheri	Oviparous	[19]
Aspidura_trachyprocta	Aspidura_trachyprocta	Oviparous	[19]
Mabuya_cochabambae	Aspronema_cochabambae	Viviparous	[24]
Mabuya_dorsivittata	Aspronema_dorsivittatum	Viviparous	[24]
Asthenodipsas_laevis	Asthenodipsas_laevis	Oviparous	[17]
Asthenodipsas_malaccanus	Asthenodipsas_malaccanus	Oviparous	[17]
Asthenodipsas_vertebralis	Asthenodipsas_vertebralis	Oviparous	[17]
Asymblepharus_alaicus	Asymblepharus_alaicus	Viviparous	[24]
Scincella_ladacensis	Asymblepharus_ladacensis	Oviparous	[24]
Asymblepharus_sikimmensis	Asymblepharus_sikimmensis	Oviparous	[24]
Atheris_acuminata	Atheris_acuminata	Viviparous	[22]
Atheris_barbouri	Atheris_barbouri	Viviparous	[22]
Atheris_broadleyi	Atheris_broadleyi	Viviparous	[22]
Atheris_ceratophora	Atheris_ceratophora	Viviparous	[22]
Atheris_chlorechis	Atheris_chlorechis	Viviparous	[22]
Atheris_desaixi	Atheris_desaixi	Viviparous	[22]
Atheris_hirsuta	Atheris_hirsuta	Viviparous	[22]
Atheris_hispida	Atheris_hispida	Viviparous	[22]
Atheris_katangensis	Atheris_katangensis	Viviparous	[22]
Atheris_nitschei	Atheris_nitschei	Viviparous	[22]
Atheris_rungweensis	Atheris_rungweensis	Viviparous	[22]
Atheris_squamigera	Atheris_squamigera	Viviparous	[22]
Atheris_subocularis	Atheris_subocularis	Viviparous	[22]
Atlantolacerta_andreanskyi	Atlantolacerta_andreanskyi	Oviparous	[11]
Atractaspis_aterrima	Atractaspis_aterrima	Oviparous	[21]
Atractaspis_battersbyi	Atractaspis_battersbyi	Oviparous	[21]
Atractaspis_bibronii	Atractaspis_bibronii	Oviparous	[21]
Atractaspis_boulengeri	Atractaspis_boulengeri	Oviparous	[21]
Atractaspis_congica	Atractaspis_congica	Oviparous	[21]
Atractaspis_corpulenta	Atractaspis_corpulenta	Oviparous	[21]
Atractaspis_dahomeyensis	Atractaspis_dahomeyensis	Oviparous	[21]
Atractaspis_duerdeni	Atractaspis_duerdeni	Oviparous	[21]
Atractaspis_engaddensis	Atractaspis_engaddensis	Oviparous	[21]
Atractaspis_engdahli	Atractaspis_engdahli	Oviparous	[21]
Atractaspis_fallax	Atractaspis_fallax	Oviparous	[21]
Atractaspis_irregularis	Atractaspis_irregularis	Oviparous	[21]
Atractaspis_leucomelas	Atractaspis_leucomelas	Oviparous	[21]
Atractaspis_microlepidota	Atractaspis_microlepidota	Oviparous	[21]
Atractaspis_micropholis	Atractaspis_micropholis	Oviparous	[21]
Atractaspis_reticulata	Atractaspis_reticulata	Oviparous	[21]
Atractaspis_scorteccii	Atractaspis_scorteccii	Oviparous	[21]
Atractaspis_watsoni	Atractaspis_watsoni	Oviparous	[21]
Atractus_albuquerquei	Atractus_albuquerquei	Oviparous	[19]
Atractus_alphonsehogei	Atractus_alphonsehogei	Oviparous	[19]
Atractus_andinus	Atractus_andinus	Oviparous	[19]
Atractus_arangoi	Atractus_arangoi	Oviparous	[19]
Atractus_attenuates	Atractus_attenuates	Oviparous	[19]
Atractus_badius	Atractus_badius	Oviparous	[19]
Atractus_balzani	Atractus_balzani	Oviparous	[19]
Atractus_biseriatus	Atractus_biseriatus	Oviparous	[19]
Atractus_bocki	Atractus_bocki	Oviparous	[19]
Atractus_bocourti	Atractus_bocourti	Oviparous	[19]
Atractus_boettgeri	Atractus_boettgeri	Oviparous	[19]
Atractus_boulengerii	Atractus_boulengerii	Oviparous	[19]
Atractus_carrioni	Atractus_carrioni	Oviparous	[19]
Atractus_caxiuana	Atractus_caxiuana	Oviparous	[19]
Atractus_charitoae	Atractus_charitoae	Oviparous	[19]
Atractus_clarki	Atractus_clarki	Oviparous	[19]
Atractus_collaris	Atractus_collaris	Oviparous	[19]
Atractus_crassicaudatus	Atractus_crassicaudatus	Oviparous	[19]
Atractus_darienensis	Atractus_darienensis	Oviparous	[19]
Atractus_depressiocellus	Atractus_depressiocellus	Oviparous	[19]
Atractus_duidensis	Atractus_duidensis	Oviparous	[19]
Atractus_dunni	Atractus_dunni	Oviparous	[19]
Atractus_ecuadorensis	Atractus_ecuadorensis	Oviparous	[19]
Atractus_edioi	Atractus_edioi	Oviparous	[19]
Atractus_elaps	Atractus_elaps	Oviparous	[19]
Atractus_emigdioi	Atractus_emigdioi	Oviparous	[19]
Atractus_emmeli	Atractus_emmeli	Oviparous	[19]
Atractus_eriki	Atractus_eriki	Oviparous	[19]
Atractus_erythromelas	Atractus_erythromelas	Oviparous	[19]
Atractus_favae	Atractus_favae	Oviparous	[19]
Atractus_flammigerus	Atractus_flammigerus	Oviparous	[19]
Atractus_franciscopaivai	Atractus_franciscopaivai	Oviparous	[19]
Atractus_fuliginosus	Atractus_fuliginosus	Oviparous	[19]
Atractus_gaigeae	Atractus_gaigeae	Oviparous	[19]
Atractus_gigas	Atractus_gigas	Oviparous	[19]
Atractus_guentheri	Atractus_guentheri	Oviparous	[19]
Atractus_heliobelluomini	Atractus_heliobelluomini	Oviparous	[19]
Atractus_hostilitractus	Atractus_hostilitractus	Oviparous	[19]
Atractus_imperfectus	Atractus_imperfectus	Oviparous	[19]
Atractus_indistinctus	Atractus_indistinctus	Oviparous	[19]
Atractus_insipidus	Atractus_insipidus	Oviparous	[19]
Atractus_iridescens	Atractus_iridescens	Oviparous	[19]
Atractus_lancinii	Atractus_lancinii	Oviparous	[19]
Atractus_lasallei	Atractus_lasallei	Oviparous	[19]
Atractus_latifrons	Atractus_latifrons	Oviparous	[19]
Atractus_lehmanni	Atractus_lehmanni	Oviparous	[19]
Atractus_limitaneus	Atractus_limitaneus	Oviparous	[19]
Atractus_loveridgei	Atractus_loveridgei	Oviparous	[19]
Atractus_maculatus	Atractus_maculatus	Oviparous	[19]
Atractus_major	Atractus_major	Oviparous	[19]
Atractus_manizalesensis	Atractus_manizalesensis	Oviparous	[19]
Atractus_mariselae	Atractus_mariselae	Oviparous	[19]
Atractus_matthewi	Atractus_matthewi	Oviparous	[19]
Atractus_melanogaster	Atractus_melanogaster	Oviparous	[19]
Atractus_melas	Atractus_melas	Oviparous	[19]
Atractus_meridensis	Atractus_meridensis	Oviparous	[19]
Atractus_micheleae	Atractus_micheleae	Oviparous	[19]
Atractus_microrhynchus	Atractus_microrhynchus	Oviparous	[19]
Atractus_mijaresi	Atractus_mijaresi	Oviparous	[19]
Atractus_modestus	Atractus_modestus	Oviparous	[19]
Atractus_multicinctus	Atractus_multicinctus	Oviparous	[19]
Atractus_natans	Atractus_natans	Oviparous	[19]
Atractus_nicefori	Atractus_nicefori	Oviparous	[19]
Atractus_nigricaudus	Atractus_nigricaudus	Oviparous	[19]
Atractus_nigriventris	Atractus_nigriventris	Oviparous	[19]
Atractus_obesus	Atractus_obesus	Oviparous	[19]
Atractus_obtusirostris	Atractus_obtusirostris	Oviparous	[19]
Atractus_occidentalis	Atractus_occidentalis	Oviparous	[19]
Atractus_occipitoalbus	Atractus_occipitoalbus	Oviparous	[19]
Atractus_ochrosetrus	Atractus_ochrosetrus	Oviparous	[19]
Atractus_oculotemporalis	Atractus_oculotemporalis	Oviparous	[19]
Atractus_pamplonensis	Atractus_pamplonensis	Oviparous	[19]
Atractus_pantostictus	Atractus_pantostictus	Oviparous	[19]
Atractus_paraguayensis	Atractus_paraguayensis	Oviparous	[19]
Atractus_paravertebralis	Atractus_paravertebralis	Oviparous	[19]
Atractus_paucidens	Atractus_paucidens	Oviparous	[19]
Atractus_pauciscutatus	Atractus_pauciscutatus	Oviparous	[19]
Atractus_peruvianus	Atractus_peruvianus	Oviparous	[19]
Atractus_poeppigi	Atractus_poeppigi	Oviparous	[19]
Atractus_potschi	Atractus_potschi	Oviparous	[19]
Atractus_punctiventris	Atractus_punctiventris	Oviparous	[19]
Atractus_resplendens	Atractus_resplendens	Oviparous	[19]
Atractus_reticulatus	Atractus_reticulatus	Oviparous	[19]
Atractus_riveroi	Atractus_riveroi	Oviparous	[19]
Atractus_ronnie	Atractus_ronnie	Oviparous	[19]
Atractus_roulei	Atractus_roulei	Oviparous	[19]
Atractus_sanctaemartae	Atractus_sanctaemartae	Oviparous	[19]
Atractus_sanguineus	Atractus_sanguineus	Oviparous	[19]
Atractus_schach	Atractus_schach	Oviparous	[19]
Atractus_serranus	Atractus_serranus	Oviparous	[19]
Atractus_snethlageae	Atractus_snethlageae	Oviparous	[19]
Atractus_steyermarki	Atractus_steyermarki	Oviparous	[19]
Atractus_surucucu	Atractus_surucucu	Oviparous	[19]
Atractus_taeniatus	Atractus_taeniatus	Oviparous	[19]
Atractus_tamaensis	Atractus_tamaensis	Oviparous	[19]
Atractus_tamessari	Atractus_tamessari	Oviparous	[19]
Atractus_taphorni	Atractus_taphorni	Oviparous	[19]
Atractus_thalesdelemai	Atractus_thalesdelemai	Oviparous	[19]
Atractus_torquatus	Atractus_torquatus	Oviparous	[19]
Atractus_trihedrurus	Atractus_trihedrurus	Oviparous	[19]
Atractus_trilineatus	Atractus_trilineatus	Oviparous	[19]
Atractus_trivittatus	Atractus_trivittatus	Oviparous	[19]
Atractus_turikensis	Atractus_turikensis	Oviparous	[19]
Atractus_univittatus	Atractus_univittatus	Oviparous	[19]
Atractus_variegatus	Atractus_variegatus	Oviparous	[19]
Atractus_ventrimaculatus	Atractus_ventrimaculatus	Oviparous	[19]
Atractus_vertebralis	Atractus_vertebralis	Oviparous	[19]
Atractus_vertebrolineatus	Atractus_vertebrolineatus	Oviparous	[19]
Atractus_vittatus	Atractus_vittatus	Oviparous	[19]
Atractus_wagleri	Atractus_wagleri	Oviparous	[19]
Atractus_werneri	Atractus_werneri	Oviparous	[19]
Atractus_zebrinus	Atractus_zebrinus	Oviparous	[19]
Atractus_zidoki	Atractus_zidoki	Oviparous	[19]
Atretium_schistosum	Atretium_schistosum	Oviparous	[19]
Atretium_yunnanensis	Atretium_yunnanensis	Oviparous	[19]
Atropoides_indomitus	Atropoides_indomitus	Viviparous	[22]
Atropoides_mexicanus	Atropoides_mexicanus	Viviparous	[22]
Atropoides_nummifer	Atropoides_nummifer	Viviparous	[22]
Atropoides_occiduus	Atropoides_occiduus	Viviparous	[22]
Atropoides_olmec	Atropoides_olmec	Viviparous	[22]
Atropoides_picadoi	Atropoides_picadoi	Viviparous	[22]
Cnemidophorus_longicaudus	Aurivela_longicauda	Oviparous	[9]
Cnemidophorus_tergolaevigatus	Aurivela_tergolaevigata	Oviparous	[9]
Australolacerta_australis	Australolacerta_australis	Oviparous	[11]
Austrelaps_labialis	Austrelaps_labialis	Viviparous	[20]
Austrelaps_ramsayi	Austrelaps_ramsayi	Viviparous	[20]
Austrelaps_superbus	Austrelaps_superbus	Viviparous	[20]
Azemiops_feae	Azemiops_feae	Oviparous	[22]
Bachia_barbouri	Bachia_barbouri	Oviparous	[9]
Bachia_bicolor	Bachia_bicolor	Oviparous	[9]
Bachia_bresslaui	Bachia_bresslaui	Oviparous	[9]
Bachia_cacerensis	Bachia_cacerensis	Oviparous	[9]
Bachia_dorbignyi	Bachia_dorbignyi	Oviparous	[9]
Bachia_flavescens	Bachia_flavescens	Oviparous	[9]
Bachia_guianensis	Bachia_guianensis	Oviparous	[9]
Bachia_heteropa	Bachia_heteropa	Oviparous	[9]
Bachia_huallagana	Bachia_huallagana	Oviparous	[9]
Bachia_intermedia	Bachia_intermedia	Oviparous	[9]
Bachia_micromela	Bachia_micromela	Oviparous	[9]
Bachia_oxyrhina	Bachia_oxyrhina	Oviparous	[9]
Bachia_pallidiceps	Bachia_pallidiceps	Oviparous	[9]
Bachia_panoplia	Bachia_panoplia	Oviparous	[9]
Bachia_peruana	Bachia_peruana	Oviparous	[9]
Bachia_psamophila	Bachia_psamophila	Oviparous	[9]
Bachia_pyburni	Bachia_pyburni	Oviparous	[9]
Bachia_scolecoides	Bachia_scolecoides	Oviparous	[9]
Bachia_talpa	Bachia_talpa	Oviparous	[9]
Bachia_trisanale	Bachia_trisanale	Oviparous	[9]
Baikia_africana	Baikia_africana	Oviparous	[1]
Balanophis_ceylonensis	Balanophis_ceylonensis	Oviparous	[19]
Coluber_dorri	Bamanophis_dorri	Oviparous	[19]
Barisia_herrerae	Barisia_herrerae	Viviparous	[3]
Barisia_imbricata	Barisia_imbricata	Viviparous	[3]
Barisia_levicollis	Barisia_levicollis	Viviparous	[3]
Barisia_rudicollis	Barisia_rudicollis	Viviparous	[3]
Basiliscus_basiliscus	Basiliscus_basiliscus	Oviparous	[7]
Basiliscus_galeritus	Basiliscus_galeritus	Oviparous	[7]
Basiliscus_plumifrons	Basiliscus_plumifrons	Oviparous	[7]
Basiliscus_vittatus	Basiliscus_vittatus	Oviparous	[7]
Bassiana_duperreyi	Bassiana_duperreyi	Oviparous	[24]
Bassiana_platynota	Bassiana_platynota	Oviparous	[24]
Bassiana_trilineata	Bassiana_trilineata	Oviparous	[24]
Bavayia_crassicollis	Bavayia_crassicollis	Oviparous	[4]
Bavayia_cyclura	Bavayia_cyclura	Oviparous	[4]
Bavayia_exsuccida	Bavayia_exsuccida	Oviparous	[4]
Bavayia_geitaina	Bavayia_geitaina	Oviparous	[4]
Bavayia_goroensis	Bavayia_goroensis	Oviparous	[4]
Bavayia_montana	Bavayia_montana	Oviparous	[4]
Bavayia_ornata	Bavayia_ornata	Oviparous	[4]
Bavayia_pulchella	Bavayia_pulchella	Oviparous	[4]
Bavayia_robusta	Bavayia_robusta	Oviparous	[4]
Bavayia_sauvagii	Bavayia_sauvagii	Oviparous	[4]
Bavayia_septuiclavis	Bavayia_septuiclavis	Oviparous	[4]
Bellatorias_frerei	Bellatorias_frerei	Viviparous	[24]
Bellatorias_major	Bellatorias_major	Viviparous	[24]
Bellatorias_obiri	Bellatorias_obiri	Oviparous	[24]
Bipes_biporus	Bipes_biporus	Oviparous	[1]
Bipes_canaliculatus	Bipes_canaliculatus	Oviparous	[1]
Bipes_tridactylus	Bipes_tridactylus	Oviparous	[1]
Bitia_hydroides	Bitia_hydroides	Viviparous	[15]
Bitis_albanica	Bitis_albanica	Viviparous	[22]
Bitis_arietans	Bitis_arietans	Viviparous	[22]
Bitis_armata	Bitis_armata	Viviparous	[22]
Bitis_atropos	Bitis_atropos	Viviparous	[22]
Bitis_caudalis	Bitis_caudalis	Viviparous	[22]
Bitis_cornuta	Bitis_cornuta	Viviparous	[22]
Bitis_gabonica	Bitis_gabonica	Viviparous	[22]
Bitis_heraldica	Bitis_heraldica	Viviparous	[22]
Bitis_inornata	Bitis_inornata	Viviparous	[22]
Bitis_nasicornis	Bitis_nasicornis	Viviparous	[22]
Bitis_parviocula	Bitis_parviocula	Viviparous	[22]
Bitis_peringueyi	Bitis_peringueyi	Viviparous	[22]
Bitis_rubida	Bitis_rubida	Viviparous	[22]
Bitis_schneideri	Bitis_schneideri	Viviparous	[22]
Bitis_worthingtoni	Bitis_worthingtoni	Viviparous	[22]
Bitis_xeropaga	Bitis_xeropaga	Viviparous	[22]
Blaesodactylus_antongilensis	Blaesodactylus_antongilensis	Oviparous	[4]
Blaesodactylus_boivini	Blaesodactylus_boivini	Oviparous	[4]
Blaesodactylus_sakalava	Blaesodactylus_sakalava	Oviparous	[4]
Blanus_cinereus	Blanus_cinereus	Oviparous	[1]
Blanus_mettetali	Blanus_mettetali	Oviparous	[1]
Blanus_strauchi	Blanus_strauchi	Oviparous	[1]
Blanus_tingitanus	Blanus_tingitanus	Oviparous	[1]
Boa_constrictor	Boa_constrictor	Viviparous	[18]
Lamprophis_fuliginosus	Boaedon_fuliginosus	Oviparous	[21]
Lamprophis_lineatus	Boaedon_lineatus	Oviparous	[21]
Lamprophis_maculatus	Boaedon_maculatus	Oviparous	[21]
Lamprophis_olivaceus	Boaedon_olivaceus	Oviparous	[21]
Lamprophis_virgatus	Boaedon_virgatus	Oviparous	[21]
Bogertophis_rosaliae	Bogertophis_rosaliae	Oviparous	[19]
Bogertophis_subocularis	Bogertophis_subocularis	Oviparous	[19]
Boiga_andamanensis	Boiga_andamanensis	Oviparous	[19]
Boiga_angulata	Boiga_angulata	Oviparous	[19]
Boiga_barnesii	Boiga_barnesii	Oviparous	[19]
Boiga_beddomei	Boiga_beddomei	Oviparous	[19]
Boiga_bengkuluensis	Boiga_bengkuluensis	Oviparous	[19]
Boiga_bourreti	Boiga_bourreti	Oviparous	[19]
Boiga_ceylonensis	Boiga_ceylonensis	Oviparous	[19]
Boiga_cyanea	Boiga_cyanea	Oviparous	[19]
Boiga_cynodon	Boiga_cynodon	Oviparous	[19]
Boiga_dendrophila	Boiga_dendrophila	Oviparous	[19]
Boiga_dightoni	Boiga_dightoni	Oviparous	[19]
Boiga_drapiezii	Boiga_drapiezii	Oviparous	[19]
Boiga_forsteni	Boiga_forsteni	Oviparous	[19]
Boiga_gokool	Boiga_gokool	Oviparous	[19]
Boiga_guangxiensis	Boiga_guangxiensis	Oviparous	[19]
Boiga_irregularis	Boiga_irregularis	Oviparous	[19]
Boiga_jaspidea	Boiga_jaspidea	Oviparous	[19]
Boiga_kraepelini	Boiga_kraepelini	Oviparous	[19]
Boiga_multifasciata	Boiga_multifasciata	Oviparous	[19]
Boiga_multomaculata	Boiga_multomaculata	Oviparous	[19]
Boiga_nigriceps	Boiga_nigriceps	Oviparous	[19]
Boiga_nuchalis	Boiga_nuchalis	Oviparous	[19]
Boiga_ochracea	Boiga_ochracea	Oviparous	[19]
Boiga_philippina	Boiga_philippina	Oviparous	[19]
Boiga_quincunciata	Boiga_quincunciata	Oviparous	[19]
Boiga_saengsomi	Boiga_saengsomi	Oviparous	[19]
Boiga_schultzei	Boiga_schultzei	Oviparous	[19]
Boiga_siamensis	Boiga_siamensis	Oviparous	[19]
Boiga_tanahjampeana	Boiga_tanahjampeana	Oviparous	[19]
Boiga_trigonata	Boiga_trigonata	Oviparous	[19]
Boiga_wallachi	Boiga_wallachi	Oviparous	[19]
Boiruna_maculata	Boiruna_maculata	Oviparous	[19]
Boiruna_sertaneja	Boiruna_sertaneja	Oviparous	[19]
Alsophis_portoricensis	Borikenophis_portoricensis	Oviparous	[19]
Alsophis_sanctaecrucis	Borikenophis_sanctaecrucis	Oviparous	[19]
Bothriechis_aurifer	Bothriechis_aurifer	Viviparous	[22]
Bothriechis_bicolor	Bothriechis_bicolor	Viviparous	[22]
Bothriechis_lateralis	Bothriechis_lateralis	Viviparous	[22]
Bothriechis_marchi	Bothriechis_marchi	Viviparous	[22]
Bothriechis_nigroviridis	Bothriechis_nigroviridis	Viviparous	[22]
Bothriechis_rowleyi	Bothriechis_rowleyi	Viviparous	[22]
Bothriechis_schlegelii	Bothriechis_schlegelii	Viviparous	[22]
Bothriechis_thalassinus	Bothriechis_thalassinus	Viviparous	[22]
Leiopython_albertisii	Bothrochilus_albertisii	Oviparous	[17]
Bothrochilus_boa	Bothrochilus_boa	Oviparous	[17]
Bothrops_andianus	Bothrocophias_andianus	Viviparous	[22]
Bothrocophias_campbelli	Bothrocophias_campbelli	Viviparous	[22]
Bothrops_colombianus	Bothrocophias_colombianus	Viviparous	[22]
Bothrocophias_hyoprora	Bothrocophias_hyoprora	Viviparous	[22]
Bothrocophias_microphthalmus	Bothrocophias_microphthalmus	Viviparous	[22]
Bothrocophias_myersi	Bothrocophias_myersi	Viviparous	[22]
Bothrolycus_ater	Bothrolycus_ater	Oviparous	[21]
Bothrophthalmus_brunneus	Bothrophthalmus_brunneus	Oviparous	[21]
Bothrophthalmus_lineatus	Bothrophthalmus_lineatus	Oviparous	[21]
Bothrops_alcatraz	Bothrops_alcatraz	Viviparous	[22]
Bothrops_alternatus	Bothrops_alternatus	Viviparous	[22]
Bothrops_ammodytoides	Bothrops_ammodytoides	Viviparous	[22]
Bothrops_asper	Bothrops_asper	Viviparous	[22]
Bothrops_barnetti	Bothrops_barnetti	Viviparous	[22]
Bothriopsis_bilineata	Bothrops_bilineata	Viviparous	[22]
Bothrops_brazili	Bothrops_brazili	Viviparous	[22]
Bothrops_caribbaeus	Bothrops_caribbaeus	Viviparous	[22]
Bothriopsis_chloromelas	Bothrops_chloromelas	Viviparous	[22]
Bothrops_cotiara	Bothrops_cotiara	Viviparous	[22]
Bothrops_diporus	Bothrops_diporus	Viviparous	[22]
Bothrops_erythromelas	Bothrops_erythromelas	Viviparous	[22]
Bothrops_fonsecai	Bothrops_fonsecai	Viviparous	[22]
Bothrops_insularis	Bothrops_insularis	Viviparous	[22]
Bothrops_itapetiningae	Bothrops_itapetiningae	Viviparous	[22]
Bothrops_jararaca	Bothrops_jararaca	Viviparous	[22]
Bothrops_jararacussu	Bothrops_jararacussu	Viviparous	[22]
Bothrops_jonathani	Bothrops_jonathani	Viviparous	[22]
Bothrops_lanceolatus	Bothrops_lanceolatus	Viviparous	[22]
Bothrops_leucurus	Bothrops_leucurus	Viviparous	[22]
Bothrops_lojanus	Bothrops_lojanus	Viviparous	[22]
Bothrops_lutzi	Bothrops_lutzi	Viviparous	[22]
Bothrops_marajoensis	Bothrops_marajoensis	Viviparous	[22]
Bothrops_marmoratus	Bothrops_marmoratus	Viviparous	[22]
Bothrops_matogrossensis	Bothrops_matogrossensis	Viviparous	[22]
Bothriopsis_medusa	Bothrops_medusa	Viviparous	[22]
Bothrops_moojeni	Bothrops_moojeni	Viviparous	[22]
Bothrops_muriciensis	Bothrops_muriciensis	Viviparous	[22]
Bothrops_neuwiedi	Bothrops_neuwiedi	Viviparous	[22]
Bothriopsis_oligolepis	Bothrops_oligolepis	Viviparous	[22]
Bothrops_pauloensis	Bothrops_pauloensis	Viviparous	[22]
Bothrops_pictus	Bothrops_pictus	Viviparous	[22]
Bothrops_pirajai	Bothrops_pirajai	Viviparous	[22]
Bothrops_pubescens	Bothrops_pubescens	Viviparous	[22]
Bothriopsis_pulchra	Bothrops_pulchra	Viviparous	[22]
Bothrops_punctata	Bothrops_punctatus	Viviparous	[22]
Bothrops_sanctaecrucis	Bothrops_sanctaecrucis	Viviparous	[22]
Bothriopsis_taeniata	Bothrops_taeniata	Viviparous	[22]
Bothrops_venezuelensis	Bothrops_venezuelensis	Viviparous	[22]
Brachylophus_bulabula	Brachylophus_bulabula	Oviparous	[7]
Brachylophus_fasciatus	Brachylophus_fasciatus	Oviparous	[7]
Brachylophus_vitiensis	Brachylophus_vitiensis	Oviparous	[7]
Brachymeles_apus	Brachymeles_apus	Viviparous	[23]
Brachymeles_bicolor	Brachymeles_bicolor	Viviparous	[23]
Brachymeles_bonitae	Brachymeles_bonitae	Viviparous	[23]
Brachymeles_boulengeri	Brachymeles_boulengeri	Viviparous	[23]
Brachymeles_cebuensis	Brachymeles_cebuensis	Viviparous	[23]
Brachymeles_elerae	Brachymeles_elerae	Viviparous	[23]
Brachymeles_gracilis	Brachymeles_gracilis	Viviparous	[23]
Brachymeles_hilong	Brachymeles_hilong	Viviparous	[23]
Brachymeles_minimus	Brachymeles_minimus	Viviparous	[23]
Brachymeles_pathfinderi	Brachymeles_pathfinderi	Viviparous	[23]
Brachymeles_samarensis	Brachymeles_samarensis	Viviparous	[23]
Brachymeles_schadenbergi	Brachymeles_schadenbergi	Viviparous	[23]
Brachymeles_talinis	Brachymeles_talinis	Viviparous	[23]
Brachymeles_tridactylus	Brachymeles_tridactylus	Viviparous	[23]
Brachymeles_vermis	Brachymeles_vermis	Viviparous	[23]
Brachymeles_wrighti	Brachymeles_wrighti	Viviparous	[23]
Brachyophidium_rhodogaster	Brachyophidium_rhodogaster	Viviparous	[15]
Brachyophis_revoili	Brachyophis_revoili	Oviparous	[21]
Brachyorrhos_albus	Brachyorrhos_albus	Viviparous	[15]
Brachysaura_minor	Brachysaura_minor	Oviparous	[2]
Simoselaps_approximans	Brachyurophis_approximans	Oviparous	[20]
Simoselaps_australis	Brachyurophis_australis	Oviparous	[20]
Simoselaps_fasciolatus	Brachyurophis_fasciolatus	Oviparous	[20]
Simoselaps_incinctus	Brachyurophis_incinctus	Oviparous	[20]
Simoselaps_morrisi	Brachyurophis_morrisi	Oviparous	[20]
Simoselaps_roperi	Brachyurophis_roperi	Oviparous	[20]
Simoselaps_semifasciatus	Brachyurophis_semifasciatus	Oviparous	[20]
Bradypodion_atromontanum	Bradypodion_atromontanum	Viviparous	[5]
Bradypodion_caeruleogula	Bradypodion_caeruleogula	Viviparous	[5]
Bradypodion_caffrum	Bradypodion_caffer	Viviparous	[5]
Bradypodion_damaranum	Bradypodion_damaranum	Viviparous	[5]
Bradypodion_dracomontanum	Bradypodion_dracomontanum	Viviparous	[5]
Bradypodion_gutturale	Bradypodion_gutturale	Viviparous	[5]
Bradypodion_melanocephalum	Bradypodion_melanocephalum	Viviparous	[5]
Bradypodion_nemorale	Bradypodion_nemorale	Viviparous	[5]
Bradypodion_occidentale	Bradypodion_occidentale	Viviparous	[5]
Bradypodion_pumilum	Bradypodion_pumilum	Viviparous	[5]
Bradypodion_setaroi	Bradypodion_setaroi	Viviparous	[5]
Bradypodion_taeniabronchum	Bradypodion_taeniabronchum	Viviparous	[5]
Bradypodion_thamnobates	Bradypodion_thamnobates	Viviparous	[5]
Bradypodion_transvaalense	Bradypodion_transvaalense	Viviparous	[5]
Bradypodion_ventrale	Bradypodion_ventrale	Viviparous	[5]
Mabuya_agilis	Brasiliscincus_agilis	Viviparous	[24]
Mabuya_caissara	Brasiliscincus_caissara	Viviparous	[24]
Mabuya_heathi	Brasiliscincus_heathi	Viviparous	[24]
Gerrhosaurus_major	Broadleysaurus_major	Oviparous	[6]
Bronchocela_celebensis	Bronchocela_celebensis	Oviparous	[2]
Bronchocela_cristatella	Bronchocela_cristatella	Oviparous	[2]
Bronchocela_danieli	Bronchocela_danieli	Oviparous	[2]
Bronchocela_hayeki	Bronchocela_hayeki	Oviparous	[2]
Bronchocela_jubata	Bronchocela_jubata	Oviparous	[2]
Bronchocela_marmorata	Bronchocela_marmorata	Oviparous	[2]
Bronchocela_orlovi	Bronchocela_orlovi	Oviparous	[2]
Bronchocela_smaragdina	Bronchocela_smaragdina	Oviparous	[2]
Bronchocela_vietnamensis	Bronchocela_vietnamensis	Oviparous	[2]
Brookesia_ambreensis	Brookesia_ambreensis	Oviparous	[5]
Brookesia_antakarana	Brookesia_antakarana	Oviparous	[5]
Brookesia_bekolosy	Brookesia_bekolosy	Oviparous	[5]
Brookesia_betschi	Brookesia_betschi	Oviparous	[5]
Brookesia_bonsi	Brookesia_bonsi	Oviparous	[5]
Brookesia_brygooi	Brookesia_brygooi	Oviparous	[5]
Brookesia_decaryi	Brookesia_decaryi	Oviparous	[5]
Brookesia_dentata	Brookesia_dentata	Oviparous	[5]
Brookesia_ebenaui	Brookesia_ebenaui	Oviparous	[5]
Brookesia_exarmata	Brookesia_exarmata	Oviparous	[5]
Brookesia_griveaudi	Brookesia_griveaudi	Oviparous	[5]
Brookesia_karchei	Brookesia_karchei	Oviparous	[5]
Brookesia_lambertoni	Brookesia_lambertoni	Oviparous	[5]
Brookesia_lineata	Brookesia_lineata	Oviparous	[5]
Brookesia_minima	Brookesia_minima	Oviparous	[5]
Brookesia_perarmata	Brookesia_perarmata	Oviparous	[5]
Brookesia_peyrierasi	Brookesia_peyrierasi	Oviparous	[5]
Brookesia_stumpffi	Brookesia_stumpffi	Oviparous	[5]
Brookesia_superciliaris	Brookesia_superciliaris	Oviparous	[5]
Brookesia_therezieni	Brookesia_therezieni	Oviparous	[5]
Brookesia_thieli	Brookesia_thieli	Oviparous	[5]
Brookesia_tuberculata	Brookesia_tuberculata	Oviparous	[5]
Brookesia_vadoni	Brookesia_vadoni	Oviparous	[5]
Brookesia_valerieae	Brookesia_valerieae	Oviparous	[5]
Brygophis_coulangesi	Brygophis_coulangesi	Oviparous	[21]
Bufoniceps_laungwalaensis	Bufoniceps_laungwalaensis	Oviparous	[2]
Buhoma_depressiceps	Buhoma_depressiceps	Oviparous	[21]
Buhoma_procterae	Buhoma_procterae	Oviparous	[21]
Buhoma_vauerocegae	Buhoma_vauerocegae	Oviparous	[21]
Bungarus_andamanensis	Bungarus_andamanensis	Oviparous	[20]
Bungarus_bungaroides	Bungarus_bungaroides	Oviparous	[20]
Bungarus_caeruleus	Bungarus_caeruleus	Oviparous	[20]
Bungarus_candidus	Bungarus_candidus	Oviparous	[20]
Bungarus_ceylonicus	Bungarus_ceylonicus	Oviparous	[20]
Bungarus_fasciatus	Bungarus_fasciatus	Oviparous	[20]
Bungarus_flaviceps	Bungarus_flaviceps	Oviparous	[20]
Bungarus_lividus	Bungarus_lividus	Oviparous	[20]
Bungarus_magnimaculatus	Bungarus_magnimaculatus	Oviparous	[20]
Bungarus_multicinctus	Bungarus_multicinctus	Oviparous	[20]
Bungarus_niger	Bungarus_niger	Oviparous	[20]
Bungarus_sindanus	Bungarus_sindanus	Oviparous	[20]
Bungarus_slowinskii	Bungarus_slowinskii	Oviparous	[20]
Bunopus_blanfordii	Bunopus_blanfordii	Oviparous	[4]
Bunopus_crassicauda	Bunopus_crassicauda	Oviparous	[4]
Bunopus_spatalurus	Bunopus_spatalurus	Oviparous	[4]
Bunopus_tuberculatus	Bunopus_tuberculatus	Oviparous	[4]
Liophis_amarali	Caaeteboia_amarali	Oviparous	[19]
Cacophis_churchilli	Cacophis_churchilli	Oviparous	[20]
Cacophis_harriettae	Cacophis_harriettae	Oviparous	[20]
Cacophis_krefftii	Cacophis_krefftii	Oviparous	[20]
Cacophis_squamulosus	Cacophis_squamulosus	Oviparous	[20]
Cadea_blanoides	Cadea_blanoides	Oviparous	[1]
Cadea_palirostrata	Cadea_palirostrata	Oviparous	[1]
Calabaria_reinhardtii	Calabaria_reinhardtii	Oviparous	[17]
Calamaria_abstrusa	Calamaria_abstrusa	Oviparous	[19]
Calamaria_acutirostris	Calamaria_acutirostris	Oviparous	[19]
Calamaria_albiventer	Calamaria_albiventer	Oviparous	[19]
Calamaria_alidae	Calamaria_alidae	Oviparous	[19]
Calamaria_apraeocularis	Calamaria_apraeocularis	Oviparous	[19]
Calamaria_battersbyi	Calamaria_battersbyi	Oviparous	[19]
Calamaria_bicolor	Calamaria_bicolor	Oviparous	[19]
Calamaria_bitorques	Calamaria_bitorques	Oviparous	[19]
Calamaria_boesemani	Calamaria_boesemani	Oviparous	[19]
Calamaria_borneensis	Calamaria_borneensis	Oviparous	[19]
Calamaria_brongersmai	Calamaria_brongersmai	Oviparous	[19]
Calamaria_buchi	Calamaria_buchi	Oviparous	[19]
Calamaria_butonensis	Calamaria_butonensis	Oviparous	[19]
Calamaria_ceramensis	Calamaria_ceramensis	Oviparous	[19]
Calamaria_crassa	Calamaria_crassa	Oviparous	[19]
Calamaria_curta	Calamaria_curta	Oviparous	[19]
Calamaria_doederleini	Calamaria_doederleini	Oviparous	[19]
Calamaria_eiselti	Calamaria_eiselti	Oviparous	[19]
Calamaria_everetti	Calamaria_everetti	Oviparous	[19]
Calamaria_forcarti	Calamaria_forcarti	Oviparous	[19]
Calamaria_gervaisii	Calamaria_gervaisii	Oviparous	[19]
Calamaria_grabowskyi	Calamaria_grabowskyi	Oviparous	[19]
Calamaria_gracillima	Calamaria_gracillima	Oviparous	[19]
Calamaria_griswoldi	Calamaria_griswoldi	Oviparous	[19]
Calamaria_hilleniusi	Calamaria_hilleniusi	Oviparous	[19]
Calamaria_ingeri	Calamaria_ingeri	Oviparous	[19]
Calamaria_javanica	Calamaria_javanica	Oviparous	[19]
Calamaria_joloensis	Calamaria_joloensis	Oviparous	[19]
Calamaria_lateralis	Calamaria_lateralis	Oviparous	[19]
Calamaria_leucogaster	Calamaria_leucogaster	Oviparous	[19]
Calamaria_linnaei	Calamaria_linnaei	Oviparous	[19]
Calamaria_longirostris	Calamaria_longirostris	Oviparous	[19]
Calamaria_lovii	Calamaria_lovii	Oviparous	[19]
Calamaria_lumbricoidea	Calamaria_lumbricoidea	Oviparous	[19]
Calamaria_lumholtzi	Calamaria_lumholtzi	Oviparous	[19]
Calamaria_margaritophora	Calamaria_margaritophora	Oviparous	[19]
Calamaria_mecheli	Calamaria_mecheli	Oviparous	[19]
Calamaria_melanota	Calamaria_melanota	Oviparous	[19]
Calamaria_modesta	Calamaria_modesta	Oviparous	[19]
Calamaria_muelleri	Calamaria_muelleri	Oviparous	[19]
Calamaria_nuchalis	Calamaria_nuchalis	Oviparous	[19]
Calamaria_palawanensis	Calamaria_palawanensis	Oviparous	[19]
Calamaria_pavimentata	Calamaria_pavimentata	Oviparous	[19]
Calamaria_pfefferi	Calamaria_pfefferi	Oviparous	[19]
Calamaria_prakkei	Calamaria_prakkei	Oviparous	[19]
Calamaria_rebentischi	Calamaria_rebentischi	Oviparous	[19]
Calamaria_schlegeli	Calamaria_schlegeli	Oviparous	[19]
Calamaria_schmidti	Calamaria_schmidti	Oviparous	[19]
Calamaria_septentrionalis	Calamaria_septentrionalis	Oviparous	[19]
Calamaria_suluensis	Calamaria_suluensis	Oviparous	[19]
Calamaria_sumatrana	Calamaria_sumatrana	Oviparous	[19]
Calamaria_thanhi	Calamaria_thanhi	Oviparous	[19]
Calamaria_ulmeri	Calamaria_ulmeri	Oviparous	[19]
Calamaria_virgulata	Calamaria_virgulata	Oviparous	[19]
Calamaria_yunnanensis	Calamaria_yunnanensis	Oviparous	[19]
Calamodontophis_paucidens	Calamodontophis_paucidens	Viviparous	[19]
Calamodontophis_ronaldoi	Calamodontophis_ronaldoi	Viviparous	[19]
Brachyorrhos_jobiensis	Calamophis_jobiensis	Viviparous	[15]
Calamorhabdium_acuticeps	Calamorhabdium_acuticeps	Oviparous	[19]
Calamorhabdium_kuekenthali	Calamorhabdium_kuekenthali	Oviparous	[19]
Calliophis_beddomei	Calliophis_beddomei	Oviparous	[20]
Calliophis_bibroni	Calliophis_bibroni	Oviparous	[20]
Calliophis_bivirgata	Calliophis_bivirgata	Oviparous	[20]
Calliophis_gracilis	Calliophis_gracilis	Oviparous	[20]
Calliophis_haematoetron	Calliophis_haematoetron	Oviparous	[20]
Calliophis_intestinalis	Calliophis_intestinalis	Oviparous	[20]
Calliophis_maculiceps	Calliophis_maculiceps	Oviparous	[20]
Calliophis_melanurus	Calliophis_melanurus	Oviparous	[20]
Calliophis_nigrescens	Calliophis_nigrescens	Oviparous	[20]
Callisaurus_draconoides	Callisaurus_draconoides	Oviparous	[7]
Callopistes_flavipunctatus	Callopistes_flavipunctatus	Oviparous	[9]
Callopistes_maculatus	Callopistes_maculatus	Oviparous	[9]
Calloselasma_rhodostoma	Calloselasma_rhodostoma	Oviparous	[22]
Calodactylodes_aureus	Calodactylodes_aureus	Oviparous	[4]
Calodactylodes_illingworthorum	Calodactylodes_illingworthorum	Oviparous	[4]
Calotes_aurantolabium	Calotes_aurantolabium	Oviparous	[2]
Calotes_bhutanensis	Calotes_bhutanensis	Oviparous	[2]
Calotes_calotes	Calotes_calotes	Oviparous	[2]
Calotes_ceylonensis	Calotes_ceylonensis	Oviparous	[2]
Calotes_chincollium	Calotes_chincollium	Oviparous	[2]
Calotes_desilvai	Calotes_desilvai	Oviparous	[2]
Calotes_ellioti	Calotes_ellioti	Oviparous	[2]
Calotes_emma	Calotes_emma	Oviparous	[2]
Calotes_grandisquamis	Calotes_grandisquamis	Oviparous	[2]
Calotes_htunwini	Calotes_htunwini	Oviparous	[2]
Calotes_irawadi	Calotes_irawadi	Oviparous	[2]
Calotes_jerdoni	Calotes_jerdoni	Oviparous	[2]
Calotes_liocephalus	Calotes_liocephalus	Oviparous	[2]
Calotes_liolepis	Calotes_liolepis	Oviparous	[2]
Calotes_maria	Calotes_maria	Oviparous	[2]
Calotes_medogensis	Calotes_medogensis	Oviparous	[2]
Calotes_mystaceus	Calotes_mystaceus	Oviparous	[2]
Calotes_nemoricola	Calotes_nemoricola	Oviparous	[2]
Calotes_nigrilabris	Calotes_nigrilabris	Oviparous	[2]
Calotes_nigriplicatus	Calotes_nigriplicatus	Oviparous	[2]
Calotes_rouxii	Calotes_rouxii	Oviparous	[2]
Calotes_versicolor	Calotes_versicolor	Oviparous	[2]
Calumma_amber	Calumma_amber	Oviparous	[5]
Calumma_andringitraense	Calumma_andringitraense	Oviparous	[5]
Calumma_boettgeri	Calumma_boettgeri	Oviparous	[5]
Calumma_brevicorne	Calumma_brevicorne	Oviparous	[5]
Calumma_capuroni	Calumma_capuroni	Oviparous	[5]
Calumma_crypticum	Calumma_crypticum	Oviparous	[5]
Calumma_cucullatum	Calumma_cucullatum	Oviparous	[5]
Calumma_fallax	Calumma_fallax	Oviparous	[5]
Calumma_furcifer	Calumma_furcifer	Oviparous	[5]
Calumma_gallus	Calumma_gallus	Oviparous	[5]
Calumma_gastrotaenia	Calumma_gastrotaenia	Oviparous	[5]
Calumma_glawi	Calumma_glawi	Oviparous	[5]
Calumma_globifer	Calumma_globifer	Oviparous	[5]
Calumma_guibei	Calumma_guibei	Oviparous	[5]
Calumma_guillaumeti	Calumma_guillaumeti	Oviparous	[5]
Calumma_hafahafa	Calumma_hafahafa	Oviparous	[5]
Calumma_hilleniusi	Calumma_hilleniusi	Oviparous	[5]
Calumma_jejy	Calumma_jejy	Oviparous	[5]
Calumma_malthe	Calumma_malthe	Oviparous	[5]
Calumma_marojezense	Calumma_marojezense	Oviparous	[5]
Calumma_nasutum	Calumma_nasutum	Oviparous	[5]
Calumma_oshaughnessyi	Calumma_oshaughnessyi	Oviparous	[5]
Calumma_parsonii	Calumma_parsonii	Oviparous	[5]
Calumma_peltierorum	Calumma_peltierorum	Oviparous	[5]
Calumma_peyrierasi	Calumma_peyrierasi	Oviparous	[5]
Calumma_tsaratananense	Calumma_tsaratananense	Oviparous	[5]
Calumma_tsycorne	Calumma_tsycorne	Oviparous	[5]
Calumma_vatosoa	Calumma_vatosoa	Oviparous	[5]
Calumma_vencesi	Calumma_vencesi	Oviparous	[5]
Calyptommatus_confusionibus	Calyptommatus_confusionibus	Oviparous	[9]
Calyptommatus_leiolepis	Calyptommatus_leiolepis	Oviparous	[9]
Calyptommatus_nicterus	Calyptommatus_nicterus	Oviparous	[9]
Calyptommatus_sinebrachiatus	Calyptommatus_sinebrachiatus	Oviparous	[9]
Calyptotis_lepidorostrum	Calyptotis_lepidorostrum	Oviparous	[24]
Calyptotis_ruficauda	Calyptotis_ruficauda	Oviparous	[24]
Calyptotis_scutirostrum	Calyptotis_scutirostrum	Oviparous	[24]
Calyptotis_temporalis	Calyptotis_temporalis	Oviparous	[24]
Calyptotis_thorntonensis	Calyptotis_thorntonensis	Oviparous	[24]
Candoia_aspera	Candoia_aspera	Viviparous	[18]
Candoia_bibroni	Candoia_bibroni	Viviparous	[18]
Candoia_carinata	Candoia_carinata	Viviparous	[18]
Cantoria_violacea	Cantoria_violacea	Viviparous	[15]
Antillophis_andreae	Caraiba_andreae	Oviparous	[19]
Carlia_aenigma	Carlia_aenigma	Oviparous	[24]
Carlia_ailanpalai	Carlia_ailanpalai	Oviparous	[24]
Carlia_amax	Carlia_amax	Oviparous	[24]
Carlia_aramia	Carlia_aramia	Oviparous	[24]
Carlia_babarensis	Carlia_babarensis	Oviparous	[24]
Carlia_beccarii	Carlia_beccarii	Oviparous	[24]
Carlia_bicarinata	Carlia_bicarinata	Oviparous	[24]
Carlia_bomberai	Carlia_bomberai	Oviparous	[24]
Carlia_caesius	Carlia_caesius	Oviparous	[24]
Carlia_diguliensis	Carlia_diguliensis	Oviparous	[24]
Carlia_dogare	Carlia_dogare	Oviparous	[24]
Carlia_eothen	Carlia_eothen	Oviparous	[24]
Carlia_fusca	Carlia_fusca	Oviparous	[24]
Carlia_gracilis	Carlia_gracilis	Oviparous	[24]
Carlia_jarnoldae	Carlia_jarnoldae	Oviparous	[24]
Carlia_johnstonei	Carlia_johnstonei	Oviparous	[24]
Carlia_leucotaenia	Carlia_leucotaenia	Oviparous	[24]
Carlia_longipes	Carlia_longipes	Oviparous	[24]
Carlia_luctuosa	Carlia_luctuosa	Oviparous	[24]
Carlia_munda	Carlia_munda	Oviparous	[24]
Carlia_mysi	Carlia_mysi	Oviparous	[24]
Carlia_pectoralis	Carlia_pectoralis	Oviparous	[24]
Carlia_peronii	Carlia_peronii	Oviparous	[24]
Carlia_pulla	Carlia_pulla	Oviparous	[24]
Carlia_rhomboidalis	Carlia_rhomboidalis	Oviparous	[24]
Carlia_rimula	Carlia_rimula	Oviparous	[24]
Carlia_rostralis	Carlia_rostralis	Oviparous	[24]
Carlia_rubrigularis	Carlia_rubrigularis	Oviparous	[24]
Carlia_rufilatus	Carlia_rufilatus	Oviparous	[24]
Carlia_schmeltzii	Carlia_schmeltzii	Oviparous	[24]
Carlia_storri	Carlia_storri	Oviparous	[24]
Carlia_tetradactyla	Carlia_tetradactyla	Oviparous	[24]
Carlia_triacantha	Carlia_triacantha	Oviparous	[24]
Carlia_tutela	Carlia_tutela	Oviparous	[24]
Carlia_vivax	Carlia_vivax	Oviparous	[24]
Carphodactylus_laevis	Carphodactylus_laevis	Oviparous	[4]
Carphophis_amoenus	Carphophis_amoenus	Oviparous	[19]
Carphophis_vermis	Carphophis_vermis	Oviparous	[19]
Casarea_dussumieri	Casarea_dussumieri	Oviparous	[17]
Ramphotyphlops_melanocephalus	Cathetorhinus_melanocephalus	Oviparous	[16]
Causus_bilineatus	Causus_bilineatus	Oviparous	[22]
Causus_defilippii	Causus_defilippii	Oviparous	[22]
Causus_lichtensteinii	Causus_lichtensteinii	Oviparous	[22]
Causus_maculatus	Causus_maculatus	Oviparous	[22]
Causus_resimus	Causus_resimus	Oviparous	[22]
Causus_rhombeatus	Causus_rhombeatus	Oviparous	[22]
Celestus_agasepsoides	Celestus_agasepsoides	Viviparous	[3]
Celestus_anelpistus	Celestus_anelpistus	Viviparous	[3]
Celestus_badius	Celestus_badius	Viviparous	[3]
Celestus_barbouri	Celestus_barbouri	Viviparous	[3]
Celestus_bivittatus	Celestus_bivittatus	Viviparous	[3]
Celestus_carraui	Celestus_carraui	Viviparous	[3]
Celestus_costatus	Celestus_costatus	Viviparous	[3]
Celestus_curtissi	Celestus_curtissi	Viviparous	[3]
Celestus_cyanochloris	Celestus_cyanochloris	Viviparous	[3]
Celestus_darlingtoni	Celestus_darlingtoni	Viviparous	[3]
Celestus_duquesneyi	Celestus_duquesneyi	Viviparous	[3]
Celestus_enneagrammus	Celestus_enneagrammus	Viviparous	[3]
Celestus_fowleri	Celestus_fowleri	Viviparous	[3]
Celestus_haetianus	Celestus_haetianus	Viviparous	[3]
Celestus_hewardi	Celestus_hewardi	Viviparous	[3]
Celestus_hylaius	Celestus_hylaius	Viviparous	[3]
Celestus_macrotus	Celestus_macrotus	Viviparous	[3]
Celestus_marcanoi	Celestus_marcanoi	Viviparous	[3]
Celestus_microblepharis	Celestus_microblepharis	Viviparous	[3]
Celestus_montanus	Celestus_montanus	Viviparous	[3]
Celestus_occiduus	Celestus_occiduus	Viviparous	[3]
Celestus_orobius	Celestus_orobius	Viviparous	[3]
Celestus_rozellae	Celestus_rozellae	Viviparous	[3]
Celestus_scansorius	Celestus_scansorius	Viviparous	[3]
Celestus_sepsoides	Celestus_sepsoides	Viviparous	[3]
Celestus_stenurus	Celestus_stenurus	Viviparous	[3]
Celestus_warreni	Celestus_warreni	Viviparous	[3]
Cemophora_coccinea	Cemophora_coccinea	Oviparous	[19]
Cerastes_cerastes	Cerastes_cerastes	Oviparous	[22]
Cerastes_gasperettii	Cerastes_gasperettii	Oviparous	[22]
Cerastes_vipera	Cerastes_vipera	Viviparous	[22]
Ceratophora_aspera	Ceratophora_aspera	Oviparous	[2]
Ceratophora_erdeleni	Ceratophora_erdeleni	Oviparous	[2]
Ceratophora_karu	Ceratophora_karu	Oviparous	[2]
Ceratophora_stoddartii	Ceratophora_stoddartii	Oviparous	[2]
Ceratophora_tennentii	Ceratophora_tennentii	Oviparous	[2]
Cerberus_australis	Cerberus_australis	Viviparous	[15]
Cerberus_microlepis	Cerberus_microlepis	Viviparous	[15]
Cerberus_rynchops	Cerberus_rynchops	Viviparous	[15]
Cercophis_auratus	Cercophis_auratus	Oviparous	[19]
Cercosaura_argulus	Cercosaura_argulus	Oviparous	[9]
Cercosaura_dicrus	Cercosaura_dicra	Oviparous	[9]
Cercosaura_eigenmanni	Cercosaura_eigenmanni	Oviparous	[9]
Cercosaura_manicatus	Cercosaura_manicata	Oviparous	[9]
Cercosaura_nigroventris	Cercosaura_nigroventris	Oviparous	[9]
Cercosaura_ocellata	Cercosaura_ocellata	Oviparous	[9]
Cercosaura_parkeri	Cercosaura_parkeri	Oviparous	[9]
Cercosaura_phelpsorum	Cercosaura_phelpsorum	Oviparous	[9]
Cercosaura_quadrilineata	Cercosaura_quadrilineata	Oviparous	[9]
Cercosaura_schreibersii	Cercosaura_schreibersii	Oviparous	[9]
Cercosaura_steyeri	Cercosaura_steyeri	Oviparous	[9]
Cercosaura_vertebralis	Cercosaura_vertebralis	Oviparous	[9]
Cerrophidion_godmani	Cerrophidion_godmani	Viviparous	[22]
Cerrophidion_petlalcalensis	Cerrophidion_petlalcalensis	Viviparous	[22]
Cerrophidion_tzotzilorum	Cerrophidion_tzotzilorum	Viviparous	[22]
Chalarodon_madagascariensis	Chalarodon_madagascariensis	Oviparous	[7]
Chalcides_armitagei	Chalcides_armitagei	Viviparous	[23]
Chalcides_bedriagai	Chalcides_bedriagai	Viviparous	[23]
Chalcides_bottegi	Chalcides_bottegi	Viviparous	[23]
Chalcides_boulengeri	Chalcides_boulengeri	Viviparous	[23]
Chalcides_chalcides	Chalcides_chalcides	Viviparous	[23]
Chalcides_coeruleopunctatus	Chalcides_coeruleopunctatus	Viviparous	[23]
Chalcides_colosii	Chalcides_colosii	Viviparous	[23]
Chalcides_delislei	Chalcides_delislei	Viviparous	[23]
Chalcides_ebneri	Chalcides_ebneri	Viviparous	[23]
Chalcides_guentheri	Chalcides_guentheri	Viviparous	[23]
Chalcides_lanzai	Chalcides_lanzai	Viviparous	[23]
Chalcides_levitoni	Chalcides_levitoni	Viviparous	[23]
Chalcides_manueli	Chalcides_manueli	Viviparous	[23]
Chalcides_mauritanicus	Chalcides_mauritanicus	Viviparous	[23]
Chalcides_minutus	Chalcides_minutus	Viviparous	[23]
Chalcides_mionecton	Chalcides_mionecton	Viviparous	[23]
Chalcides_montanus	Chalcides_montanus	Viviparous	[23]
Chalcides_ocellatus	Chalcides_ocellatus	Viviparous	[23]
Chalcides_parallelus	Chalcides_parallelus	Viviparous	[23]
Chalcides_pentadactylus	Chalcides_pentadactylus	Viviparous	[23]
Chalcides_polylepis	Chalcides_polylepis	Viviparous	[23]
Chalcides_pseudostriatus	Chalcides_pseudostriatus	Viviparous	[23]
Chalcides_pulchellus	Chalcides_pulchellus	Viviparous	[23]
Chalcides_ragazzii	Chalcides_ragazzii	Viviparous	[23]
Chalcides_sepsoides	Chalcides_sepsoides	Viviparous	[23]
Chalcides_sexlineatus	Chalcides_sexlineatus	Viviparous	[23]
Chalcides_sphenopsiformis	Chalcides_sphenopsiformis	Viviparous	[23]
Chalcides_striatus	Chalcides_striatus	Viviparous	[23]
Chalcides_thierryi	Chalcides_thierryi	Viviparous	[23]
Chalcides_viridanus	Chalcides_viridanus	Viviparous	[23]
Chalcidoseps_thwaitesi	Chalcidoseps_thwaitesi	Oviparous	[23]
Chamaeleo_africanus	Chamaeleo_africanus	Oviparous	[5]
Chamaeleo_arabicus	Chamaeleo_arabicus	Oviparous	[5]
Chamaeleo_calcaricarens	Chamaeleo_calcaricarens	Oviparous	[5]
Chamaeleo_calyptratus	Chamaeleo_calyptratus	Oviparous	[5]
Chamaeleo_chamaeleon	Chamaeleo_chamaeleon	Oviparous	[5]
Chamaeleo_dilepis	Chamaeleo_dilepis	Oviparous	[5]
Chamaeleo_gracilis	Chamaeleo_gracilis	Oviparous	[5]
Chamaeleo_monachus	Chamaeleo_monachus	Oviparous	[5]
Chamaeleo_namaquensis	Chamaeleo_namaquensis	Oviparous	[5]
Chamaeleo_zeylanicus	Chamaeleo_zeylanicus	Oviparous	[5]
Chamaelycus_christyi	Chamaelycus_christyi	Oviparous	[21]
Chamaelycus_fasciatus	Chamaelycus_fasciatus	Oviparous	[21]
Chamaelycus_parkeri	Chamaelycus_parkeri	Oviparous	[21]
Chamaelycus_werneri	Chamaelycus_werneri	Oviparous	[21]
Chamaesaura_aenea	Chamaesaura_aenea	Viviparous	[6]
Chamaesaura_anguina	Chamaesaura_anguina	Viviparous	[6]
Chamaesaura_macrolepis	Chamaesaura_macrolepis	Viviparous	[6]
Chapinophis_xanthocheilus	Chapinophis_xanthocheilus	Oviparous	[19]
Charina_bottae	Charina_bottae	Viviparous	[18]
Coleodactylus_amazonicus	Chatogekko_amazonicus	Oviparous	[4]
Chelosania_brunnea	Chelosania_brunnea	Oviparous	[2]
Chersodromus_liebmanni	Chersodromus_liebmanni	Oviparous	[19]
Chersodromus_rubriventris	Chersodromus_rubriventris	Oviparous	[19]
Epicrates_angulifer	Chilabothrus_angulifer	Viviparous	[18]
Epicrates_chrysogaster	Chilabothrus_chrysogaster	Viviparous	[18]
Epicrates_exsul	Chilabothrus_exsul	Viviparous	[18]
Epicrates_fordi	Chilabothrus_fordii	Viviparous	[18]
Epicrates_gracilis	Chilabothrus_gracilis	Viviparous	[18]
Epicrates_inornatus	Chilabothrus_inornatus	Viviparous	[18]
Epicrates_monensis	Chilabothrus_monensis	Viviparous	[18]
Epicrates_striatus	Chilabothrus_striatus	Viviparous	[18]
Epicrates_subflavus	Chilabothrus_subflavus	Viviparous	[18]
Chilomeniscus_savagei	Chilomeniscus_savagei	Oviparous	[19]
Chilomeniscus_stramineus	Chilomeniscus_stramineus	Oviparous	[19]
Chilorhinophis_butleri	Chilorhinophis_butleri	Oviparous	[21]
Chilorhinophis_gerardi	Chilorhinophis_gerardi	Oviparous	[21]
Chionactis_occipitalis	Chionactis_occipitalis	Oviparous	[19]
Chionactis_palarostris	Chionactis_palarostris	Oviparous	[19]
Macroscincus_coctei	Chioninia_coctei	Viviparous	[24]
Chioninia_delalandii	Chioninia_delalandii	Viviparous	[24]
Chioninia_fogoensis	Chioninia_fogoensis	Viviparous	[24]
Chioninia_geisthardti	Chioninia_geisthardti	Viviparous	[24]
Chioninia_spinalis	Chioninia_spinalis	Viviparous	[24]
Chioninia_stangeri	Chioninia_stangeri	Viviparous	[24]
Chioninia_vaillantii	Chioninia_vaillantii	Viviparous	[24]
Chirindia_ewerbecki	Chirindia_ewerbecki	Oviparous	[1]
Chirindia_langi	Chirindia_langi	Oviparous	[1]
Chirindia_mpwapwaensis	Chirindia_mpwapwaensis	Oviparous	[1]
Chirindia_rondoensis	Chirindia_rondoensis	Oviparous	[1]
Chirindia_swynnertoni	Chirindia_swynnertoni	Oviparous	[1]
Chironius_bicarinatus	Chironius_bicarinatus	Oviparous	[19]
Chironius_carinatus	Chironius_carinatus	Oviparous	[19]
Chironius_exoletus	Chironius_exoletus	Oviparous	[19]
Chironius_flavolineatus	Chironius_flavolineatus	Oviparous	[19]
Chironius_fuscus	Chironius_fuscus	Oviparous	[19]
Chironius_grandisquamis	Chironius_grandisquamis	Oviparous	[19]
Chironius_laevicollis	Chironius_laevicollis	Oviparous	[19]
Chironius_laurenti	Chironius_laurenti	Oviparous	[19]
Chironius_monticola	Chironius_monticola	Oviparous	[19]
Chironius_multiventris	Chironius_multiventris	Oviparous	[19]
Chironius_quadricarinatus	Chironius_quadricarinatus	Oviparous	[19]
Chironius_scurrulus	Chironius_scurrulus	Oviparous	[19]
Chironius_vincenti	Chironius_vincenti	Oviparous	[19]
Chlamydosaurus_kingii	Chlamydosaurus_kingii	Oviparous	[2]
Chondrodactylus_angulifer	Chondrodactylus_angulifer	Oviparous	[4]
Chondrodactylus_bibronii	Chondrodactylus_bibronii	Oviparous	[4]
Chondrodactylus_fitzsimonsi	Chondrodactylus_fitzsimonsi	Oviparous	[4]
Chondrodactylus_turneri	Chondrodactylus_turneri	Oviparous	[4]
Christinus_guentheri	Christinus_guentheri	Oviparous	[4]
Christinus_marmoratus	Christinus_marmoratus	Oviparous	[4]
Chrysopelea_ornata	Chrysopelea_ornata	Oviparous	[19]
Chrysopelea_paradisi	Chrysopelea_paradisi	Oviparous	[19]
Chrysopelea_pelias	Chrysopelea_pelias	Oviparous	[19]
Chrysopelea_rhodopleuron	Chrysopelea_rhodopleuron	Oviparous	[19]
Chrysopelea_taprobanica	Chrysopelea_taprobanica	Oviparous	[19]
Clelia_clelia	Clelia_clelia	Oviparous	[19]
Clelia_equatoriana	Clelia_equatoriana	Oviparous	[19]
Clelia_errabunda	Clelia_errabunda	Oviparous	[19]
Clelia_hussami	Clelia_hussami	Oviparous	[19]
Clelia_langeri	Clelia_langeri	Oviparous	[19]
Clelia_plumbea	Clelia_plumbea	Oviparous	[19]
Clelia_scytalina	Clelia_scytalina	Oviparous	[19]
Clonophis_kirtlandii	Clonophis_kirtlandii	Viviparous	[19]
Cnemaspis_affinis	Cnemaspis_affinis	Oviparous	[4]
Cnemaspis_africana	Cnemaspis_africana	Oviparous	[4]
Cnemaspis_alantika	Cnemaspis_alantika	Oviparous	[4]
Cnemaspis_alwisi	Cnemaspis_alwisi	Oviparous	[4]
Cnemaspis_amith	Cnemaspis_amith	Oviparous	[4]
Cnemaspis_anaikattiensis	Cnemaspis_anaikattiensis	Oviparous	[4]
Cnemaspis_andersonii	Cnemaspis_andersonii	Oviparous	[4]
Cnemaspis_argus	Cnemaspis_argus	Oviparous	[4]
Cnemaspis_assamensis	Cnemaspis_assamensis	Oviparous	[4]
Cnemaspis_aurantiacopes	Cnemaspis_aurantiacopes	Oviparous	[4]
Cnemaspis_australis	Cnemaspis_australis	Oviparous	[4]
Cnemaspis_barbouri	Cnemaspis_barbouri	Oviparous	[4]
Cnemaspis_baueri	Cnemaspis_baueri	Oviparous	[4]
Cnemaspis_bayuensis	Cnemaspis_bayuensis	Oviparous	[4]
Cnemaspis_beddomei	Cnemaspis_beddomei	Oviparous	[4]
Cnemaspis_biocellata	Cnemaspis_biocellata	Oviparous	[4]
Cnemaspis_boiei	Cnemaspis_boiei	Oviparous	[4]
Cnemaspis_boulengerii	Cnemaspis_boulengerii	Oviparous	[4]
Cnemaspis_caudanivea	Cnemaspis_caudanivea	Oviparous	[4]
Cnemaspis_chanthaburiensis	Cnemaspis_chanthaburiensis	Oviparous	[4]
Cnemaspis_clivicola	Cnemaspis_clivicola	Oviparous	[4]
Cnemaspis_dezwaani	Cnemaspis_dezwaani	Oviparous	[4]
Cnemaspis_dickersoni	Cnemaspis_dickersonae	Oviparous	[4]
Cnemaspis_dilepis	Cnemaspis_dilepis	Oviparous	[4]
Cnemaspis_dringi	Cnemaspis_dringi	Oviparous	[4]
Cnemaspis_flavigaster	Cnemaspis_flavigaster	Oviparous	[4]
Cnemaspis_flavolineata	Cnemaspis_flavolineata	Oviparous	[4]
Cnemaspis_gemunu	Cnemaspis_gemunu	Oviparous	[4]
Cnemaspis_gigas	Cnemaspis_gigas	Oviparous	[4]
Cnemaspis_goaensis	Cnemaspis_goaensis	Oviparous	[4]
Cnemaspis_gracilis	Cnemaspis_gracilis	Oviparous	[4]
Cnemaspis_heteropholis	Cnemaspis_heteropholis	Oviparous	[4]
Cnemaspis_indica	Cnemaspis_indica	Oviparous	[4]
Cnemaspis_indraneildasii	Cnemaspis_indraneildasii	Oviparous	[4]
Cnemaspis_jacobsoni	Cnemaspis_jacobsoni	Oviparous	[4]
Cnemaspis_jerdonii	Cnemaspis_jerdonii	Oviparous	[4]
Cnemaspis_kallima	Cnemaspis_kallima	Oviparous	[4]
Cnemaspis_kandiana	Cnemaspis_kandiana	Oviparous	[4]
Cnemaspis_karsticola	Cnemaspis_karsticola	Oviparous	[4]
Cnemaspis_kendallii	Cnemaspis_kendallii	Oviparous	[4]
Cnemaspis_koehleri	Cnemaspis_koehleri	Oviparous	[4]
Cnemaspis_kumarasinghei	Cnemaspis_kumarasinghei	Oviparous	[4]
Cnemaspis_kumpoli	Cnemaspis_kumpoli	Oviparous	[4]
Cnemaspis_latha	Cnemaspis_latha	Oviparous	[4]
Cnemaspis_limi	Cnemaspis_limi	Oviparous	[4]
Cnemaspis_littoralis	Cnemaspis_littoralis	Oviparous	[4]
Cnemaspis_mcguirei	Cnemaspis_mcguirei	Oviparous	[4]
Cnemaspis_menikay	Cnemaspis_menikay	Oviparous	[4]
Cnemaspis_modiglianii	Cnemaspis_modiglianii	Oviparous	[4]
Cnemaspis_molligodai	Cnemaspis_molligodai	Oviparous	[4]
Cnemaspis_monticola	Cnemaspis_monticola	Oviparous	[4]
Cnemaspis_nairi	Cnemaspis_nairi	Oviparous	[4]
Cnemaspis_nigridius	Cnemaspis_nigridia	Oviparous	[4]
Cnemaspis_nilagirica	Cnemaspis_nilagirica	Oviparous	[4]
Cnemaspis_nuicamensis	Cnemaspis_nuicamensis	Oviparous	[4]
Cnemaspis_occidentalis	Cnemaspis_occidentalis	Oviparous	[4]
Cnemaspis_ornata	Cnemaspis_ornata	Oviparous	[4]
Cnemaspis_otai	Cnemaspis_otai	Oviparous	[4]
Cnemaspis_pava	Cnemaspis_pava	Oviparous	[4]
Cnemaspis_pemanggilensis	Cnemaspis_pemanggilensis	Oviparous	[4]
Cnemaspis_perhentianensis	Cnemaspis_perhentianensis	Oviparous	[4]
Cnemaspis_petrodroma	Cnemaspis_petrodroma	Oviparous	[4]
Cnemaspis_phillipsi	Cnemaspis_phillipsi	Oviparous	[4]
Cnemaspis_phuketensis	Cnemaspis_phuketensis	Oviparous	[4]
Cnemaspis_podihuna	Cnemaspis_podihuna	Oviparous	[4]
Cnemaspis_pulchra	Cnemaspis_pulchra	Oviparous	[4]
Cnemaspis_punctata	Cnemaspis_punctata	Oviparous	[4]
Cnemaspis_quattuorseriata	Cnemaspis_quattuorseriata	Oviparous	[4]
Cnemaspis_retigalensis	Cnemaspis_retigalensis	Oviparous	[4]
Cnemaspis_samanalensis	Cnemaspis_samanalensis	Oviparous	[4]
Cnemaspis_scalpensis	Cnemaspis_scalpensis	Oviparous	[4]
Cnemaspis_siamensis	Cnemaspis_siamensis	Oviparous	[4]
Cnemaspis_silvula	Cnemaspis_silvula	Oviparous	[4]
Cnemaspis_sisparensis	Cnemaspis_sisparensis	Oviparous	[4]
Cnemaspis_spinicollis	Cnemaspis_spinicollis	Oviparous	[4]
Cnemaspis_timoriensis	Cnemaspis_timoriensis	Oviparous	[4]
Cnemaspis_tropidogaster	Cnemaspis_tropidogaster	Oviparous	[4]
Cnemaspis_tucdupensis	Cnemaspis_tucdupensis	Oviparous	[4]
Cnemaspis_upendrai	Cnemaspis_upendrai	Oviparous	[4]
Cnemaspis_uzungwae	Cnemaspis_uzungwae	Oviparous	[4]
Cnemaspis_whittenorum	Cnemaspis_whittenorum	Oviparous	[4]
Cnemaspis_wicksi	Cnemaspis_wicksi	Oviparous	[4]
Cnemaspis_wynadensis	Cnemaspis_wynadensis	Oviparous	[4]
Cnemaspis_yercaudensis	Cnemaspis_yercaudensis	Oviparous	[4]
Cnemidophorus_arenivagus	Cnemidophorus_arenivagus	Oviparous	[9]
Cnemidophorus_arubensis	Cnemidophorus_arubensis	Oviparous	[9]
Cnemidophorus_cryptus	Cnemidophorus_cryptus	Oviparous	[9]
Cnemidophorus_gramivagus	Cnemidophorus_gramivagus	Oviparous	[9]
Cnemidophorus_lemniscatus	Cnemidophorus_lemniscatus	Oviparous	[9]
Cnemidophorus_martyris	Cnemidophorus_martyris	Oviparous	[9]
Cnemidophorus_murinus	Cnemidophorus_murinus	Oviparous	[9]
Cnemidophorus_nigricolor	Cnemidophorus_nigricolor	Oviparous	[9]
Cnemidophorus_pseudolemniscatus	Cnemidophorus_pseudolemniscatus	Oviparous	[9]
Cnemidophorus_vanzoi	Cnemidophorus_vanzoi	Oviparous	[9]
Coelognathus_erythrurus	Coelognathus_erythrurus	Oviparous	[19]
Coelognathus_flavolineatus	Coelognathus_flavolineatus	Oviparous	[19]
Coelognathus_helena	Coelognathus_helena	Oviparous	[19]
Coelognathus_radiata	Coelognathus_radiatus	Oviparous	[19]
Coelognathus_subradiata	Coelognathus_subradiatus	Oviparous	[19]
Coeranoscincus_reticulatus	Coeranoscincus_reticulatus	Oviparous	[24]
Coleodactylus_brachystoma	Coleodactylus_brachystoma	Oviparous	[4]
Coleodactylus_meridionalis	Coleodactylus_meridionalis	Oviparous	[4]
Coleodactylus_natalensis	Coleodactylus_natalensis	Oviparous	[4]
Coleodactylus_septentrionalis	Coleodactylus_septentrionalis	Oviparous	[4]
Coleonyx_brevis	Coleonyx_brevis	Oviparous	[4]
Coleonyx_elegans	Coleonyx_elegans	Oviparous	[4]
Coleonyx_fasciatus	Coleonyx_fasciatus	Oviparous	[4]
Coleonyx_mitratus	Coleonyx_mitratus	Oviparous	[4]
Coleonyx_reticulatus	Coleonyx_reticulatus	Oviparous	[4]
Coleonyx_switaki	Coleonyx_switaki	Oviparous	[4]
Coleonyx_variegatus	Coleonyx_variegatus	Oviparous	[4]
Collorhabdium_williamsoni	Collorhabdium_williamsoni	Oviparous	[19]
Colobodactylus_dalcyanus	Colobodactylus_dalcyanus	Oviparous	[9]
Colobodactylus_taunayi	Colobodactylus_taunayi	Oviparous	[9]
Colobosaura_modesta	Colobosaura_modesta	Oviparous	[9]
Colobosauroides_carvalhoi	Colobosauroides_carvalhoi	Oviparous	[9]
Colobosauroides_cearensis	Colobosauroides_cearensis	Oviparous	[9]
Coloptychon_rhombifer	Coloptychon_rhombifer	Oviparous	[3]
Colopus_kochii	Colopus_kochii	Oviparous	[4]
Colopus_wahlbergii	Colopus_wahlbergii	Oviparous	[4]
Masticophis_anthonyi	Coluber_anthonyi	Oviparous	[19]
Masticophis_aurigulus	Coluber_aurigulus	Oviparous	[19]
Coluber_bholanathi	Coluber_bholanathi	Oviparous	[19]
Coluber_constrictor	Coluber_constrictor	Oviparous	[19]
Masticophis_flagellum	Coluber_flagellum	Oviparous	[19]
Masticophis_lateralis	Coluber_lateralis	Oviparous	[19]
Masticophis_mentovarius	Coluber_mentovarius	Oviparous	[19]
Masticophis_schotti	Coluber_schotti	Oviparous	[19]
Masticophis_taeniatus	Coluber_taeniatus	Oviparous	[19]
Coluber_zebrinus	Coluber_zebrinus	Oviparous	[19]
Complicitus_nigrigularis	Complicitus_nigrigularis	Oviparous	[2]
Compsophis_albiventris	Compsophis_albiventris	Oviparous	[21]
Compsophis_boulengeri	Compsophis_boulengeri	Oviparous	[21]
Compsophis_fatsibe	Compsophis_fatsibe	Oviparous	[21]
Compsophis_infralineatus	Compsophis_infralineatus	Oviparous	[21]
Compsophis_laphystius	Compsophis_laphystius	Oviparous	[21]
Compsophis_vinckei	Compsophis_vinckei	Oviparous	[21]
Compsophis_zeny	Compsophis_zeny	Oviparous	[21]
Eulamprus_amplus	Concinnia_amplus	Viviparous	[24]
Eulamprus_brachyosoma	Concinnia_brachyosoma	Viviparous	[24]
Eulamprus_frerei	Concinnia_frerei	Viviparous	[24]
Eulamprus_martini	Concinnia_martini	Viviparous	[24]
Gnypetoscincus_queenslandiae	Concinnia_queenslandiae	Viviparous	[24]
Eulamprus_sokosoma	Concinnia_sokosoma	Viviparous	[24]
Eulamprus_tenuis	Concinnia_tenuis	Viviparous	[24]
Eulamprus_tigrinus	Concinnia_tigrinus	Viviparous	[24]
Adolfus_vauereselli	Congolacerta_vauereselli	Oviparous	[11]
Coniophanes_alvarezi	Coniophanes_alvarezi	Oviparous	[19]
Coniophanes_andresensis	Coniophanes_andresensis	Oviparous	[19]
Coniophanes_bipunctatus	Coniophanes_bipunctatus	Oviparous	[19]
Coniophanes_dromiciformis	Coniophanes_dromiciformis	Oviparous	[19]
Coniophanes_fissidens	Coniophanes_fissidens	Oviparous	[19]
Coniophanes_imperialis	Coniophanes_imperialis	Oviparous	[19]
Coniophanes_joanae	Coniophanes_joanae	Oviparous	[19]
Coniophanes_lateritius	Coniophanes_lateritius	Oviparous	[19]
Coniophanes_longinquus	Coniophanes_longinquus	Oviparous	[19]
Coniophanes_meridanus	Coniophanes_meridanus	Oviparous	[19]
Coniophanes_piceivittis	Coniophanes_piceivittis	Oviparous	[19]
Coniophanes_quinquevittatus	Coniophanes_quinquevittatus	Oviparous	[19]
Coniophanes_sarae	Coniophanes_sarae	Oviparous	[19]
Coniophanes_schmidti	Coniophanes_schmidti	Oviparous	[19]
Conolophus_pallidus	Conolophus_pallidus	Oviparous	[7]
Conolophus_subcristatus	Conolophus_subcristatus	Oviparous	[7]
Conophis_lineatus	Conophis_lineatus	Oviparous	[19]
Conophis_morai	Conophis_morai	Oviparous	[19]
[truncated: 5,832 more rows]

## Sheet: Table S3
Fixed Effects	Posterior Mode (CI)	pMCMC
PBT independent	28.096 (21.876 , 34.557)	0
Topt	26.455 (23.964 , 27.918)	0
Difference PBT & Topt	1.734 (-3.953 , 8.633)	0.262
Random Effects	Posterior Mode (CI)	I2 % (CI)
PBT: Phylogeny	24.607 (17.917 , 44.03)	89.59 (79.78 , 95.55)
PBT: Residual	3.551 (2.07 , 5.261)	10.41 (4.45 , 20.22)
Topt: Phylogeny	3.295 (1.111 , 6.077)	94.35 (72.32 , 98.79)
Topt: Residual	0.205 (0.063 , 0.921)	5.65 (1.21 , 27.68)
Correlation	Posterior Mode (CI)	pMCMC
Phylogeny: PBT vs Topt	0.59 (-0.33 , 0.93)	0.144
Residual: PBT vs Topt	-0.08 (-0.76 , 0.82)	0.465

## Sheet: Table S4
Fixed Effects	Posterior Mode (CI)	pMCMC
PBT independent	31.02 (22.929 , 35.207)	-
Hedges G	0.143 (-1.497 , 1.628)	0.492
Random Effects	Posterior Mode (CI)	I2 % (CI)
PBT: Phylogeny	25.403 (17.291 , 42.386)	90.05 (79.7 , 95.33)
PBT: Residual	3.582 (2.085 , 5.287)	9.95 (4.67 , 20.3)
Hedges G: Phylogeny	1.654 (0.406 , 3.488)	79.38 (45.74 , 91.21)
Hedges G: Residual	0.602 (0.236 , 1.131)	20.62 (8.79 , 54.26)
Correlation	Posterior Mode (CI)	pMCMC
Phylogeny: PBT vs Hedges G	-0.93 (-0.98 , -0.56)	0.001
Residual: PBT vs Hedges G	0.47 (-0.45 , 0.88)	0.205

## Sheet: Table S5
Fixed Effects	Posterior Mode (CI)	pMCMC
Oviparous	0.305 (-1.547 , 1.454)	0.48
Viviparous	-0.03 (-1.441 , 1.59)	0.431
Difference between Oviparous & Viviparous	-0.111 (-0.931 , 0.611)	0.348
Random Effects	Posterior Mode (CI)	I2 % (CI)
Species	0.002 (0 , 0.322)	0.08 (0.01 , 12.54)
Phylogeny	0.972 (0.252 , 3.198)	38.26 (16.39 , 74.69)
Residual	1.366 (0.696 , 2.041)	50.21 (21.2 , 77.29)

## Sheet: Table S6
Fixed Effects	Posterior Mode (CI)	pMCMC
Oviparous: PBT independent	31.785 (24.725 , 36.575)	0
Oviparous: Hedges G	0.492 (-2.113 , 2.527)	0.455
Viviparous: PBT independent	28.46 (21.741 , 33.287)	0
Viviparous: Hedges G	0.19 (-1.497 , 1.521)	0.496
Difference between Oviparous & Vivparous: PBT independent	2.112 (-4.42 , 12.021)	0.235
Difference between Oviparous & Vivparous: Hedges G	0.204 (-2.401 , 2.956)	0.46
Random Effects	Posterior Mode (CI)	I2 % (CI)
Oviparous PBT: Phylogeny	23.294 (15.089 , 39.392)	89.77 (76.33 , 93.84)
Oviparous Hedges G: Phylogeny	2.474 (0.495 , 6.547)	89.01 (55.87 , 97.99)
Viviparous PBT: Phylogeny	16.888 (9.218 , 39.318)	85.94 (70.83 , 94.04)
Viviparous Hedges G: Phylogeny	1.048 (0.282 , 3.269)	80.04 (41.17 , 95.54)
PBT: Residual	3.942 (2.294 , 5.488)	8.71 (3.16 , 13.21)
Hedges G: Residual	0.447 (0.18 , 0.995)	10.76 (1.64 , 55.78)
Correlation	Posterior Mode (CI)	pMCMC
Phylogeny: Oviparous PBT vs Hedges G	-0.77 (-0.97 , -0.05)	0.038
Phylogeny: Viviparous PBT vs Hedges G	-0.9 (-0.98 , -0.29)	0.014
Residual: PBT vs Hedges G	-0.08 (-0.71 , 0.68)	0.999

## Sheet: Table S7
Tree	Ancestor	Descendant	Ancestor_state	Descendant_state	Transition	Ancestor_Topt	Descendant_Topt	Ancestor_PBTindep	Descendant_PBTindep	Ancestor_Topt_PBTindep
1	Node1	Sphenodon_punctatus	Viviparous	Oviparous	Viviparous.Oviparous	3.19245	20.6489	1.82585	19.4305	1.36659
1	Node43	Orthriophis_taeniurus	Oviparous	Oviparous	Oviparous.Oviparous	27.7313	26.9069	26.8971	25.1761	0.834236
1	Node57	Elaphe_carinata	Oviparous	Oviparous	Oviparous.Oviparous	27.5078	28.444	26.656	27.3707	0.851754
1	Node76	Pituophis_melanoleucus	Oviparous	Oviparous	Oviparous.Oviparous	26.7625	26.97	25.6416	26.1725	1.12089
1	Node76	Pituophis_catenifer	Oviparous	Oviparous	Oviparous.Oviparous	26.7625	26.9434	25.6416	24.8661	1.12089
1	Node287	Ptyas_mucosa	Oviparous	Oviparous	Oviparous.Oviparous	26.9388	26.7726	25.4884	25.5436	1.45033
1	Node287	Ptyas_korros	Oviparous	Oviparous	Oviparous.Oviparous	26.9388	27.3362	25.4884	26.0238	1.45033
1	Node19	Heterodon_platirhinos	Viviparous	Oviparous	Viviparous.Oviparous	27.9389	27.7777	26.3388	28.2483	1.60015
1	Node1459	Xenochrophis_piscator	Oviparous	Oviparous	Oviparous.Oviparous	24.5083	24.8656	22.5906	22.0659	1.91766
1	Node1459	Xenochrophis_vittatus	Oviparous	Oviparous	Oviparous.Oviparous	24.5083	26.2474	22.5906	29.0873	1.91766
1	Node1458	Rhabdophis_tigrinus	Oviparous	Oviparous	Oviparous.Oviparous	24.5696	26.043	22.8446	21.0415	1.72498
1	Node1544	Natrix_natrix	Viviparous	Oviparous	Viviparous.Oviparous	24.7495	26.4373	22.3517	23.4803	2.39779
1	Node1550	Thamnophis_sauritus	Viviparous	Viviparous	Viviparous.Viviparous	28.2609	27.6916	25.962	25.6033	2.29893
1	Node1550	Thamnophis_sirtalis	Viviparous	Viviparous	Viviparous.Viviparous	28.2609	28.5225	25.962	27.0175	2.29893
1	Node1570	Thamnophis_elegans	Viviparous	Viviparous	Viviparous.Viviparous	27.917	26.0341	26.0883	24.1834	1.82865
1	Node1575	Thamnophis_ordinoides	Viviparous	Viviparous	Viviparous.Viviparous	28.5581	27.9781	26.4361	26.5891	2.12193
1	Node1575	Thamnophis_gigas	Viviparous	Viviparous	Viviparous.Viviparous	28.5581	28.8887	26.4361	26.6563	2.12193
1	Node1586	Nerodia_sipedon	Viviparous	Viviparous	Viviparous.Viviparous	28.131	29.2564	25.1325	26.0512	2.99857
1	Node1586	Nerodia_fasciata	Viviparous	Viviparous	Viviparous.Viviparous	28.131	27.8967	25.1325	24.8074	2.99857
1	Node1584	Nerodia_rhombifer	Viviparous	Viviparous	Viviparous.Viviparous	27.4052	27.8113	24.7567	25.9168	2.64848
1	Node1624	Malpolon_monspessulanus	Viviparous	Oviparous	Viviparous.Oviparous	26.6241	24.2748	26.4499	23.3535	0.174222
1	Node1989	Naja_atra	Viviparous	Oviparous	Viviparous.Oviparous	26.9858	27.4437	25.2037	25.4688	1.78212
1	Node2052	Acanthophis_praelongus	Viviparous	Viviparous	Viviparous.Viviparous	27.8496	30.2038	26.4939	29.2375	1.35577
1	Node2052	Hoplocephalus_bitorquatus	Viviparous	Viviparous	Viviparous.Viviparous	27.8496	26.8979	26.4939	25.0042	1.35577
1	Node2273	Deinagkistrodon_acutus	Viviparous	Oviparous	Viviparous.Oviparous	26.5303	26.1166	26.7856	26.3881	-0.255354
1	Node2317	Gloydius_brevicaudus	Viviparous	Viviparous	Viviparous.Viviparous	25.458	26.0472	24.5712	25.9096	0.886781
1	Node2330	Bothrops_insularis	Viviparous	Viviparous	Viviparous.Viviparous	25.59	23.8563	24.5952	23.6092	0.994831
1	Node2408	Agkistrodon_piscivorus	Viviparous	Viviparous	Viviparous.Viviparous	25.6203	23.8336	24.4433	23.3051	1.17703
1	Node2412	Sistrurus_catenatus	Viviparous	Viviparous	Viviparous.Viviparous	26.1263	25.2781	24.9687	21.7737	1.15761
1	Node2432	Crotalus_oreganus	Viviparous	Viviparous	Viviparous.Viviparous	27.1277	28.1699	27.5146	28.6946	-0.386944
1	Node2432	Crotalus_viridis	Viviparous	Viviparous	Viviparous.Viviparous	27.1277	26.3305	27.5146	26.7959	-0.386944
1	Node2431	Crotalus_scutulatus	Viviparous	Viviparous	Viviparous.Viviparous	26.8375	26.9417	26.9386	27.2742	-0.101039
1	Node2426	Crotalus_horridus	Viviparous	Viviparous	Viviparous.Viviparous	26.5104	26.6553	25.7152	27.2491	0.795254
1	Node2266	Vipera_aspis	Viviparous	Viviparous	Viviparous.Viviparous	27.0383	27.2702	27.2264	26.0072	-0.188093
1	Node2588	Chilabothrus_chrysogaster	Viviparous	Viviparous	Viviparous.Viviparous	24.8022	25.5935	23.7189	25.7462	1.08323
1	Node2588	Boa_constrictor	Viviparous	Viviparous	Viviparous.Viviparous	24.8022	23.3727	23.7189	21.8493	1.08323
1	Node2574	Charina_bottae	Viviparous	Viviparous	Viviparous.Viviparous	24.5931	23.6182	23.4318	18.3841	1.16127
1	Node2620	Python_molurus	Oviparous	Oviparous	Oviparous.Oviparous	28.9641	28.7147	26.737	26.4161	2.22702
1	Node2645	Morelia_spilota	Oviparous	Oviparous	Oviparous.Oviparous	27.7127	27.7599	26.3336	26.6892	1.37905
1	Node2645	Antaresia_childreni	Oviparous	Oviparous	Oviparous.Oviparous	27.7127	30.2472	26.3336	29.2156	1.37905
1	Node3103	Crotaphytus_collaris	Oviparous	Oviparous	Oviparous.Oviparous	28.6393	31.4852	32.9774	37.4381	-4.33811
1	Node3133	Dipsosaurus_dorsalis	Oviparous	Oviparous	Oviparous.Oviparous	30.4072	31.6991	36.0908	38.2219	-5.68355
1	Node3137	Cyclura_nubila	Oviparous	Oviparous	Oviparous.Oviparous	31.5667	29.5701	37.0313	33.7325	-5.4646
1	Node3167	Conolophus_subcristatus	Oviparous	Oviparous	Oviparous.Oviparous	30.9658	31.0551	36.1032	36.3894	-5.13743
1	Node3167	Conolophus_pallidus	Oviparous	Oviparous	Oviparous.Oviparous	30.9658	30.6856	36.1032	35.9033	-5.13743
1	Node3166	Amblyrhynchus_cristatus	Oviparous	Oviparous	Oviparous.Oviparous	32.2389	30.686	37.165	35.2226	-4.9261
1	Node3232	Microlophus_bivittatus	Oviparous	Oviparous	Oviparous.Oviparous	28.7896	27.8669	32.7299	31.9742	-3.94037
1	Node3244	Microlophus_peruvianus	Oviparous	Oviparous	Oviparous.Oviparous	27.3673	27.5452	31.0043	31.0635	-3.63697
1	Node3244	Microlophus_atacamensis	Oviparous	Oviparous	Oviparous.Oviparous	27.3673	26.1046	31.0043	29.4233	-3.63697
1	Node3265	Tropidurus_cocorobensis	Oviparous	Oviparous	Oviparous.Oviparous	29.6417	28.8633	34.932	33.6334	-5.2903
1	Node3275	Tropidurus_oreadicus	Oviparous	Oviparous	Oviparous.Oviparous	28.7111	29.225	34.3488	35.1387	-5.63764
1	Node3276	Tropidurus_torquatus	Oviparous	Oviparous	Oviparous.Oviparous	28.2483	28.1291	33.116	33.3264	-4.86766
1	Node3276	Tropidurus_hispidus	Oviparous	Oviparous	Oviparous.Oviparous	28.2483	28.2203	33.116	32.9689	-4.86766
1	Node3283	Oplurus_cuvieri	Oviparous	Oviparous	Oviparous.Oviparous	27.5548	30.8886	31.5001	34.9642	-3.9453
1	Node3327	Phymaturus_patagonicus	Viviparous	Viviparous	Viviparous.Viviparous	27.5528	27.1203	32.7969	32.0967	-5.24406
1	Node3332	Phymaturus_somuncurensis	Viviparous	Viviparous	Viviparous.Viviparous	27.8325	27.723	33.1556	31.9595	-5.3231
1	Node3332	Phymaturus_indistinctus	Viviparous	Viviparous	Viviparous.Viviparous	27.8325	28.8022	33.1556	33.7401	-5.3231
1	Node3338	Phymaturus_palluma	Viviparous	Viviparous	Viviparous.Viviparous	26.4496	26.5079	32.454	32.7261	-6.00441
1	Node3342	Phymaturus_mallimaccii	Viviparous	Viviparous	Viviparous.Viviparous	26.2927	26.2942	32.8072	32.8086	-6.51453
1	Node3342	Phymaturus_antofagastensis	Viviparous	Viviparous	Viviparous.Viviparous	26.2927	26.5163	32.8072	33.1557	-6.51453
1	Node3341	Phymaturus_punae	Viviparous	Viviparous	Viviparous.Viviparous	26.3001	25.4778	32.4392	31.9656	-6.13906
1	Node3346	Liolaemus_sarmientoi	Viviparous	Viviparous	Viviparous.Viviparous	25.2358	26.32	29.4767	30.0587	-4.24093
1	Node3346	Liolaemus_magellanicus	Viviparous	Viviparous	Viviparous.Viviparous	25.2358	22.9583	29.4767	27.2858	-4.24093
1	Node3365	Liolaemus_dorbignyi	Viviparous	Viviparous	Viviparous.Viviparous	28.0583	28.1494	32.5395	32.4884	-4.48121
1	Node3365	Liolaemus_vallecurensis	Viviparous	Viviparous	Viviparous.Viviparous	28.0583	27.3097	32.5395	32.5494	-4.48121
1	Node3392	Liolaemus_lutzae	Oviparous	Oviparous	Oviparous.Oviparous	27.5914	27.6149	32.1683	32.0773	-4.5769
1	Node3392	Liolaemus_occipitalis	Oviparous	Oviparous	Oviparous.Oviparous	27.5914	26.6429	32.1683	31.4155	-4.5769
1	Node3385	Liolaemus_pseudoanomalus	Oviparous	Oviparous	Oviparous.Oviparous	27.3834	28.1482	31.6158	32.9307	-4.23238
1	Node3397	Liolaemus_boulengeri	Oviparous	Oviparous	Oviparous.Oviparous	28.2423	27.6476	32.2513	31.1706	-4.00895
1	Node3405	Liolaemus_ornatus	Oviparous	Viviparous	Oviparous.Viviparous	27.4857	26.3824	30.9078	29.9277	-3.42209
1	Node3405	Liolaemus_quilmes	Oviparous	Oviparous	Oviparous.Viviparous	27.4857	27.3562	30.9078	31.1789	-3.42209
1	Node3428	Liolaemus_walkeri	Oviparous	Viviparous	Oviparous.Viviparous	28.1046	29.2178	33.0701	34.737	-4.96554
1	Node3434	Liolaemus_tenuis	Oviparous	Oviparous	Oviparous.Oviparous	28.4411	29.0049	33.3385	34.4534	-4.89738
1	Node3437	Liolaemus_fuscus	Oviparous	Oviparous	Oviparous.Viviparous	30.6979	30.0711	36.6187	36.0857	-5.92087
1	Node3437	Liolaemus_nigroviridis	Oviparous	Viviparous	Oviparous.Viviparous	30.6979	31.0927	36.6187	37.5129	-5.92087
1	Node3440	Liolaemus_monticola	Oviparous	Oviparous	Oviparous.Oviparous	29.4035	30.984	35.0188	35.0926	-5.61536
1	Node3440	Liolaemus_lemniscatus	Oviparous	Oviparous	Oviparous.Oviparous	29.4035	30.3352	35.0188	34.5908	-5.61536
1	Node3443	Liolaemus_pseudolemniscatus	Oviparous	Oviparous	Oviparous.Oviparous	28.7411	29.0065	35.1835	35.2575	-6.44242
1	Node3444	Liolaemus_platei	Oviparous	Oviparous	Oviparous.Oviparous	29.377	28.5093	35.6356	34.7855	-6.25854
1	Node3444	Liolaemus_nigromaculatus	Oviparous	Oviparous	Oviparous.Oviparous	29.377	27.6294	35.6356	35.249	-6.25854
1	Node3457	Liolaemus_elongatus	Viviparous	Viviparous	Viviparous.Viviparous	27.859	27.1309	32.8476	30.9402	-4.98859
1	Node3457	Liolaemus_leopardinus	Viviparous	Viviparous	Viviparous.Viviparous	27.859	28.7695	32.8476	32.8967	-4.98859
1	Node3464	Liolaemus_chiliensis	Oviparous	Oviparous	Oviparous.Viviparous	28.5067	27.4171	35.0069	33.4894	-6.50021
1	Node3467	Liolaemus_gravenhorstii	Viviparous	Viviparous	Viviparous.Viviparous	28.6012	28.2088	35.0784	34.543	-6.47722
1	Node3467	Liolaemus_cyanogaster	Viviparous	Viviparous	Viviparous.Viviparous	28.6012	29.3504	35.0784	36.0622	-6.47722
1	Node3472	Liolaemus_bitaeniatus	Oviparous	Oviparous	Oviparous.Oviparous	27.657	28.6854	32.9566	35.0876	-5.29958
1	Node3480	Liolaemus_ramirezae	Oviparous	Oviparous	Oviparous.Oviparous	27.7607	28.0116	32.6625	33.0972	-4.90171
1	Node3480	Liolaemus_bibronii	Oviparous	Oviparous	Oviparous.Oviparous	27.7607	27.0374	32.6625	33.4001	-4.90171
1	Node3484	Leiocephalus_schreibersii	Oviparous	Oviparous	Oviparous.Oviparous	28.363	31.7239	32.2138	35.6902	-3.85082
1	Node3598	Anolis_bahorucoensis	Oviparous	Oviparous	Oviparous.Oviparous	28.6116	25.0112	29.7655	26.2266	-1.15391
1	Node3639	Anolis_sagrei	Oviparous	Oviparous	Oviparous.Oviparous	27.935	27.9386	28.0676	27.3275	-0.132664
1	Node3662	Anolis_polylepis	Oviparous	Oviparous	Oviparous.Oviparous	28.5584	28.9988	28.7059	26.6873	-0.147542
1	Node3662	Anolis_auratus	Oviparous	Oviparous	Oviparous.Oviparous	28.5584	27.8641	28.7059	26.814	-0.147542
1	Node3798	Anolis_distichus	Oviparous	Oviparous	Oviparous.Oviparous	28.7101	26.3977	29.1968	27.556	-0.486708
1	Node3804	Anolis_cristatellus	Oviparous	Oviparous	Oviparous.Oviparous	27.5042	25.5653	28.4373	28.6292	-0.933142
1	Node3804	Anolis_gundlachi	Oviparous	Oviparous	Oviparous.Oviparous	27.5042	29.2539	28.4373	31.0881	-0.933142
1	Node3818	Anolis_oculatus	Oviparous	Oviparous	Oviparous.Oviparous	28.409	28.1655	28.6823	28.8415	-0.273286
1	Node3818	Anolis_marmoratus	Oviparous	Oviparous	Oviparous.Oviparous	28.409	27.1274	28.6823	26.9483	-0.273286
1	Node3817	Anolis_gingivinus	Oviparous	Oviparous	Oviparous.Oviparous	28.3126	28.5467	28.9502	30.4755	-0.637639
1	Node3829	Anolis_longitibialis	Oviparous	Oviparous	Oviparous.Oviparous	28.107	26.5123	29.5297	28.1581	-1.42271
1	Node3831	Anolis_shrevei	Oviparous	Oviparous	Oviparous.Oviparous	28.3759	27.362	29.7868	30.6716	-1.41085
1	Node3831	Anolis_cybotes	Oviparous	Oviparous	Oviparous.Oviparous	28.3759	29.3173	29.7868	32.1526	-1.41085
1	Node3853	Anolis_carolinensis	Oviparous	Oviparous	Oviparous.Oviparous	28.3758	29.2686	28.1784	28.5075	0.197426
1	Node3853	Anolis_longiceps	Oviparous	Oviparous	Oviparous.Oviparous	28.3758	29.3622	28.1784	28.8622	0.197426
1	Node3888	Sceloporus_siniferus	Oviparous	Oviparous	Oviparous.Oviparous	29.6316	31.5956	34.6162	37.6537	-4.98467
1	Node3903	Sceloporus_cyanogenys	Viviparous	Viviparous	Viviparous.Viviparous	27.4221	26.281	31.3933	30.6978	-3.97112
1	Node3903	Sceloporus_jarrovii	Viviparous	Viviparous	Viviparous.Viviparous	27.4221	29.014	31.3933	31.7543	-3.97112
1	Node3916	Sceloporus_palaciosi	Viviparous	Viviparous	Viviparous.Viviparous	27.6977	28.055	31.2114	29.2775	-3.51372
1	Node3916	Sceloporus_grammicus	Viviparous	Viviparous	Viviparous.Viviparous	27.6977	26.4875	31.2114	29.3456	-3.51372
1	Node3918	Sceloporus_malachiticus	Oviparous	Viviparous	Oviparous.Viviparous	28.1159	25.6895	31.9958	28.3137	-3.87997
1	Node3930	Sceloporus_occidentalis	Oviparous	Oviparous	Oviparous.Oviparous	29.9027	31.0369	33.5766	34.6144	-3.6739
1	Node3931	Sceloporus_woodi	Oviparous	Oviparous	Oviparous.Oviparous	30.3039	29.4155	33.4074	34.6345	-3.10356
1	Node3931	Sceloporus_undulatus	Oviparous	Oviparous	Oviparous.Oviparous	30.3039	29.8263	33.4074	33.7691	-3.10356
1	Node3929	Sceloporus_virgatus	Oviparous	Oviparous	Oviparous.Oviparous	29.8508	28.1561	33.4256	32.4318	-3.57472
1	Node3934	Sceloporus_scalaris	Oviparous	Oviparous	Oviparous.Oviparous	26.8649	27.5345	31.5117	30.999	-4.64679
1	Node3938	Sceloporus_aeneus	Oviparous	Oviparous	Oviparous.Viviparous	26.3116	24.8487	30.0598	28.5947	-3.74817
1	Node3938	Sceloporus_bicanthalis	Oviparous	Viviparous	Oviparous.Viviparous	26.3116	26.1919	30.0598	30.8786	-3.74817
1	Node3939	Sceloporus_orcutti	Oviparous	Oviparous	Oviparous.Oviparous	28.6451	26.974	32.7914	32.6872	-4.14629
1	Node3939	Sceloporus_magister	Oviparous	Oviparous	Oviparous.Oviparous	28.6451	31.3266	32.7914	33.517	-4.14629
1	Node3897	Sceloporus_graciosus	Oviparous	Oviparous	Oviparous.Oviparous	28.8139	28.2889	33.0969	32.9835	-4.28302
1	Node3896	Sceloporus_gadoviae	Oviparous	Oviparous	Oviparous.Oviparous	28.6619	27.3368	32.8149	31.9728	-4.15307
1	Node3879	Urosaurus_ornatus	Oviparous	Oviparous	Oviparous.Oviparous	29.9904	29.8337	34.7817	32.6956	-4.79131
1	Node3974	Phrynosoma_platyrhinos	Oviparous	Oviparous	Oviparous.Viviparous	28.1369	28.1629	34.6574	33.4939	-6.52051
1	Node3974	Phrynosoma_douglasii	Oviparous	Viviparous	Oviparous.Viviparous	28.1369	28.8901	34.6574	34.6012	-6.52051
1	Node4000	Chlamydosaurus_kingii	Oviparous	Oviparous	Oviparous.Oviparous	29.2305	30.1892	33.9831	36.439	-4.75261
1	Node4000	Amphibolurus_muricatus	Oviparous	Oviparous	Oviparous.Oviparous	29.2305	29.0729	33.9831	36.024	-4.75261
1	Node3998	Ctenophorus_nuchalis	Oviparous	Oviparous	Oviparous.Oviparous	30.5034	33.347	34.344	38.6763	-3.84067
1	Node4084	Calotes_versicolor	Oviparous	Oviparous	Oviparous.Oviparous	28.6116	29.7477	30.5218	28.9102	-1.91013
1	Node4084	Draco_volans	Oviparous	Oviparous	Oviparous.Oviparous	28.6116	30.1967	30.5218	32.8062	-1.91013
1	Node4281	Phrynocephalus_putjatai	Viviparous	Viviparous	Viviparous.Viviparous	26.8626	26.3676	33.536	32.3063	-6.67343
1	Node4281	Phrynocephalus_vlangalii	Viviparous	Viviparous	Viviparous.Viviparous	26.8626	27.1548	33.536	33.8126	-6.67343
1	Node4287	Phrynocephalus_przewalskii	Oviparous	Oviparous	Oviparous.Oviparous	27.8641	27.8998	34.4461	34.2228	-6.58202
1	Node4287	Phrynocephalus_versicolor	Oviparous	Oviparous	Oviparous.Oviparous	27.8641	27.7247	34.4461	34.1807	-6.58202
1	Node4297	Agama_agama	Oviparous	Oviparous	Oviparous.Oviparous	27.6011	27.0267	30.9166	30.3038	-3.31547
1	Node4297	Agama_impalearis	Oviparous	Oviparous	Oviparous.Oviparous	27.6011	26.5716	30.9166	28.5946	-3.31547
1	Node3990	Leiolepis_reevesii	Oviparous	Oviparous	Oviparous.Oviparous	27.4473	26.2001	28.8665	25.8906	-1.41919
1	Node4413	Furcifer_pardalis	Oviparous	Oviparous	Oviparous.Oviparous	26.7498	28.0142	27.8095	29.729	-1.0597
1	Node4497	Chamaeleo_calyptratus	Oviparous	Oviparous	Oviparous.Oviparous	24.7364	24.7321	27.7994	28.832	-3.06301
1	Node4497	Chamaeleo_chamaeleon	Oviparous	Oviparous	Oviparous.Oviparous	24.7364	26.0632	27.7994	28.2449	-3.06301
1	Node4529	Anguis_fragilis	Viviparous	Viviparous	Viviparous.Viviparous	26.8289	26.9265	26.5907	24.5967	0.238242
1	Node4545	Elgaria_multicarinata	Viviparous	Oviparous	Viviparous.Oviparous	27.251	28.2601	28.2759	28.0677	-1.02492
1	Node4545	Barisia_imbricata	Viviparous	Viviparous	Viviparous.Oviparous	27.251	25.9736	28.2759	27.3442	-1.02492
1	Node4643	Xenosaurus_grandis	Viviparous	Viviparous	Viviparous.Viviparous	27.4811	25.4345	27.8683	27.2131	-0.387126
1	Node4643	Xenosaurus_platyceps	Viviparous	Viviparous	Viviparous.Viviparous	27.4811	26.1381	27.8683	23.3523	-0.387126
1	Node4523	Varanus_rosenbergi	Viviparous	Oviparous	Viviparous.Oviparous	26.6438	28.8833	27.4611	29.0171	-0.817281
1	Node4716	Trogonophis_wiegmanni	Viviparous	Viviparous	Viviparous.Oviparous	25.1904	21.2513	26.4984	26.5188	-1.30801
1	Node4866	Psammodromus_algirus	Oviparous	Oviparous	Oviparous.Oviparous	29.2105	30.3592	33.8468	34.8608	-4.63627
1	Node4885	Podarcis_melisellensis	Oviparous	Oviparous	Oviparous.Oviparous	27.2187	28.1239	32.6102	32.6068	-5.39158
1	Node4885	Podarcis_milensis	Oviparous	Oviparous	Oviparous.Oviparous	27.2187	26.7175	32.6102	32.2965	-5.39158
1	Node4888	Podarcis_peloponnesiacus	Oviparous	Oviparous	Oviparous.Oviparous	27.3599	28.9542	33.2374	33.8824	-5.87755
1	Node4888	Podarcis_erhardii	Oviparous	Oviparous	Oviparous.Oviparous	27.3599	26.6153	33.2374	32.9002	-5.87755
1	Node4882	Podarcis_tiliguerta	Oviparous	Oviparous	Oviparous.Oviparous	27.6034	29.1068	32.6771	35.3938	-5.07362
1	Node4895	Podarcis_bocagei	Oviparous	Oviparous	Oviparous.Oviparous	28.6251	27.3704	33.7854	32.9682	-5.16031
1	Node4895	Podarcis_hispanicus	Oviparous	Oviparous	Oviparous.Oviparous	28.6251	30.6258	33.7854	35.2229	-5.16031
1	Node4893	Podarcis_muralis	Oviparous	Oviparous	Oviparous.Oviparous	28.08	28.7599	33.0959	33.7968	-5.01592
1	Node4901	Scelarcis_perspicillata	Oviparous	Oviparous	Oviparous.Oviparous	28.6283	24.1328	32.0832	27.4843	-3.45491
1	Node4903	Zootoca_vivipara	Oviparous	Oviparous	Oviparous.Oviparous	28.5246	26.6459	31.9753	31.3046	-3.4507
1	Node4903	Archaeolacerta_bedriagae	Oviparous	Oviparous	Oviparous.Oviparous	28.5246	30.7746	31.9753	31.8045	-3.4507
1	Node4905	Hellenolacerta_graeca	Oviparous	Oviparous	Oviparous.Oviparous	27.0802	28.1817	31.3838	31.3386	-4.30359
1	Node4905	Dalmatolacerta_oxycephala	Oviparous	Oviparous	Oviparous.Oviparous	27.0802	28.9438	31.3838	31.1343	-4.30359
1	Node4906	Lacerta_schreiberi	Oviparous	Oviparous	Oviparous.Oviparous	26.8472	30.6725	30.9493	34.3423	-4.10206
1	Node4928	Takydromus_wolteri	Oviparous	Oviparous	Oviparous.Oviparous	27.5443	26.6496	32.7022	32.5039	-5.15798
1	Node4935	Takydromus_septentrionalis	Oviparous	Oviparous	Oviparous.Oviparous	28.0734	28.211	33.2201	33.2073	-5.1467
1	Node4935	Takydromus_stejnegeri	Oviparous	Oviparous	Oviparous.Oviparous	28.0734	27.6992	33.2201	32.5602	-5.1467
1	Node4945	Iberolacerta_cyreni	Oviparous	Oviparous	Oviparous.Oviparous	26.3984	24.2541	29.584	27.5004	-3.18556
1	Node4945	Darevskia_praticola	Oviparous	Oviparous	Oviparous.Oviparous	26.3984	26.1648	29.584	30.028	-3.18556
1	Node4990	Pedioplanis_husabensis	Oviparous	Oviparous	Oviparous.Oviparous	29.3336	31.0272	33.5971	37.355	-4.26353
1	Node5076	Eremias_argus	Oviparous	Oviparous	Oviparous.Oviparous	28.2086	27.6753	33.7075	33.9961	-5.49888
1	Node5076	Eremias_brenchleyi	Oviparous	Oviparous	Oviparous.Oviparous	28.2086	29.1146	33.7075	33.9237	-5.49888
1	Node5077	Eremias_multiocellata	Viviparous	Viviparous	Viviparous.Viviparous	28.9714	27.8988	36.1728	34.4219	-7.20136
1	Node5077	Eremias_przewalskii	Viviparous	Viviparous	Viviparous.Viviparous	28.9714	28.3524	36.1728	35.2908	-7.20136
1	Node5396	Ameiva_fuscata	Oviparous	Oviparous	Oviparous.Oviparous	33.0509	31.3305	38.6825	37.9346	-5.63159
1	Node5419	Aspidoscelis_tigris	Oviparous	Oviparous	Oviparous.Oviparous	32.9891	37.4449	38.6692	41.3501	-5.68004
1	Node5419	Aspidoscelis_hyperythra	Oviparous	Oviparous	Oviparous.Oviparous	32.9891	32.7509	38.6692	37.8429	-5.68004
1	Node5434	Aspidoscelis_gularis	Oviparous	Oviparous	Oviparous.Oviparous	31.7889	32.4142	38.2093	39.3803	-6.42042
1	Node5450	Aspidoscelis_sexlineata	Oviparous	Oviparous	Oviparous.Oviparous	32.0715	31.7918	38.0474	38.5947	-5.97584
1	Node5450	Aspidoscelis_inornata	Oviparous	Oviparous	Oviparous.Oviparous	32.0715	32.9988	38.0474	39.2062	-5.97584
1	Node5416	Ameivula_ocellifera	Oviparous	Oviparous	Oviparous.Oviparous	33.5381	32.3421	37.7776	38.5549	-4.23944
1	Node5549	Platysaurus_intermedius	Viviparous	Oviparous	Viviparous.Oviparous	25.2138	29.4998	27.8763	32.2958	-2.66254
1	Node5567	Pseudocordylus_melanotus	Viviparous	Viviparous	Viviparous.Viviparous	27.276	28.9562	30.836	32.3983	-3.56006
1	Node5567	Karusasaurus_polyzonus	Viviparous	Viviparous	Viviparous.Viviparous	27.276	27.4226	30.836	32.1475	-3.56006
1	Node5581	Ouroborus_cataphractus	Viviparous	Viviparous	Viviparous.Viviparous	26.4106	25.4882	30.156	28.0717	-3.74543
1	Node5593	Cordylus_macropholis	Viviparous	Viviparous	Viviparous.Viviparous	25.5312	24.3269	30.5312	29.8921	-5.00002
1	Node5600	Cordylus_cordylus	Viviparous	Viviparous	Viviparous.Viviparous	25.9963	24.9836	31.322	31.3185	-5.32576
1	Node5600	Cordylus_oelofseni	Viviparous	Viviparous	Viviparous.Viviparous	25.9963	27.1276	31.322	32.2659	-5.32576
1	Node5599	Cordylus_niger	Viviparous	Viviparous	Viviparous.Viviparous	25.8812	24.1247	30.7484	30.0332	-4.86724
1	Node5674	Trachylepis_atlantica	Viviparous	Oviparous	Viviparous.Oviparous	29.7789	30.7406	34.162	33.4424	-4.38312
1	Node5704	Mabuya_mabouya	Viviparous	Viviparous	Viviparous.Viviparous	28.7732	26.9713	31.3556	29.7678	-2.5824
1	Node5713	Notomabuya_frenata	Viviparous	Viviparous	Viviparous.Viviparous	28.6177	27.9412	31.3709	31.9101	-2.75324
1	Node5720	Psychosaura_macrorhyncha	Viviparous	Viviparous	Viviparous.Viviparous	29.4069	27.606	32.4221	30.3229	-3.01527
1	Node5720	Brasiliscincus_agilis	Viviparous	Viviparous	Viviparous.Viviparous	29.4069	29.6093	32.4221	31.2779	-3.01527
1	Node5670	Eutropis_multifasciata	Viviparous	Viviparous	Viviparous.Viviparous	27.8728	26.2783	31.4603	29.6065	-3.58753
1	Node5798	Niveoscincus_greeni	Viviparous	Viviparous	Viviparous.Oviparous	26.0921	26.3386	31.3215	30.5258	-5.2294
1	Node5815	Lygisaurus_foliorum	Oviparous	Oviparous	Oviparous.Oviparous	28.2873	27.8103	32.9652	32.0387	-4.67788
1	Node5815	Carlia_vivax	Oviparous	Oviparous	Oviparous.Oviparous	28.2873	28.6227	32.9652	31.8444	-4.67788
1	Node5797	Lampropholis_delicata	Viviparous	Oviparous	Viviparous.Oviparous	25.7636	26.5869	30.8208	31.8016	-5.05718
1	Node5784	Bassiana_duperreyi	Viviparous	Oviparous	Viviparous.Oviparous	24.8052	23.0289	28.9951	28.2169	-4.18986
1	Node6008	Oligosoma_maccanni	Viviparous	Viviparous	Viviparous.Oviparous	24.7919	25.7005	27.8925	27.826	-3.10064
1	Node6008	Oligosoma_suteri	Viviparous	Oviparous	Viviparous.Oviparous	24.7919	23.5572	27.8925	27.0108	-3.10064
1	Node6053	Sphenomorphus_indicus	Viviparous	Viviparous	Viviparous.Viviparous	27.1443	23.7955	28.5979	26.339	-1.45357
1	Node6058	Sphenomorphus_jobiensis	Viviparous	Oviparous	Viviparous.Oviparous	27.2241	26.2522	28.7451	29.0708	-1.52096
1	Node6274	Eulamprus_tympanum	Viviparous	Viviparous	Viviparous.Viviparous	28.4769	27.2122	27.7181	26.6635	0.758844
1	Node6274	Eulamprus_quoyii	Viviparous	Viviparous	Viviparous.Viviparous	28.4769	30.1328	27.7181	29.6405	0.758844
1	Node6081	Saiphos_equalis	Viviparous	Oviparous	Viviparous.Oviparous	24.8786	21.4776	25.0374	18.6491	-0.158809
1	Node6077	Scincella_lateralis	Viviparous	Oviparous	Viviparous.Oviparous	25.9033	24.5299	27.3374	22.7763	-1.43413
1	Node6392	Plestiodon_reynoldsi	Oviparous	Oviparous	Oviparous.Oviparous	29.6509	28.0805	31.424	29.2695	-1.77318
1	Node6399	Plestiodon_fasciatus	Oviparous	Oviparous	Oviparous.Oviparous	29.2912	28.4483	31.4538	30.7686	-2.1626
1	Node6399	Plestiodon_laticeps	Oviparous	Oviparous	Oviparous.Oviparous	29.2912	29.8387	31.4538	32.0834	-2.1626
1	Node6384	Plestiodon_elegans	Oviparous	Oviparous	Oviparous.Oviparous	28.4085	26.7211	30.941	27.4636	-2.53252
1	Node6382	Plestiodon_chinensis	Oviparous	Oviparous	Oviparous.Oviparous	27.4593	29.4787	30.501	31.221	-3.04169
1	Node6418	Chalcides_bedriagai	Viviparous	Viviparous	Viviparous.Viviparous	24.4859	24.9448	27.7703	29.011	-3.28445
1	Node6418	Chalcides_ocellatus	Viviparous	Viviparous	Viviparous.Viviparous	24.4859	24.361	27.7703	29.2485	-3.28445
1	Node6547	Hemidactylus_frenatus	Oviparous	Oviparous	Oviparous.Oviparous	28.3626	29.5974	27.247	27.7427	1.11558
1	Node6863	Gekko_japonicus	Oviparous	Oviparous	Oviparous.Oviparous	28.4064	25.5116	27.4461	29.08	0.960306
1	Node6863	Lepidodactylus_lugubris	Oviparous	Oviparous	Oviparous.Oviparous	28.4064	27.6464	27.4461	24.8166	0.960306
1	Node6862	Heteronotia_binoei	Oviparous	Oviparous	Oviparous.Oviparous	28.6063	28.1554	27.3263	28.664	1.28006
1	Node6544	Ptyodactylus_hasselquistii	Oviparous	Oviparous	Oviparous.Oviparous	26.4977	29.9344	24.7918	27.8478	1.70588
1	Node7424	Sphaerodactylus_macrolepis	Oviparous	Oviparous	Oviparous.Oviparous	28.0123	26.1325	26.6669	26.6036	1.34537
1	Node7424	Gonatodes_humeralis	Oviparous	Oviparous	Oviparous.Oviparous	28.0123	27.1502	26.6669	28.993	1.34537
1	Node7609	Goniurosaurus_kuroiwae	Oviparous	Oviparous	Oviparous.Oviparous	26.5909	29.5039	23.6202	26.6835	2.9707
1	Node7609	Eublepharis_macularius	Oviparous	Oviparous	Oviparous.Oviparous	26.5909	27.4657	23.6202	24.3623	2.9707
1	Node7702	Amalosia_lesueurii	Oviparous	Oviparous	Oviparous.Viviparous	27.9306	24.7172	24.748	22.5027	3.18261
1	Node7702	Woodworthia_maculatus	Oviparous	Viviparous	Oviparous.Viviparous	27.9306	25.5702	24.748	23.1174	3.18261
1	Node1	Node3	Viviparous	Viviparous	Viviparous.Oviparous	3.19245	20.7117	1.82585	20.1854	1.36659
1	Node3	Node4	Viviparous	Viviparous	Viviparous.Oviparous	20.7117	22.7313	20.1854	22.5191	0.526319
1	Node4	Node5	Viviparous	Viviparous	Viviparous.Viviparous	22.7313	24.8069	22.5191	26.2607	0.212141
1	Node5	Node6	Viviparous	Viviparous	Viviparous.Viviparous	24.8069	26.2194	26.2607	27.1123	-1.4538
1	Node6	Node10	Viviparous	Viviparous	Viviparous.Viviparous	26.2194	29.6639	27.1123	28.1661	-0.892934
1	Node10	Node15	Viviparous	Viviparous	Viviparous.Viviparous	29.6639	27.4736	28.1661	26.6567	1.49777
1	Node15	Node17	Viviparous	Viviparous	Viviparous.Viviparous	27.4736	27.5031	26.6567	26.6	0.816889
1	Node17	Node18	Viviparous	Viviparous	Viviparous.Viviparous	27.5031	27.2225	26.6	25.6028	0.903113
1	Node18	Node19	Viviparous	Viviparous	Viviparous.Viviparous	27.2225	27.9389	25.6028	26.3388	1.61973
1	Node19	Node26	Viviparous	Oviparous	Viviparous.Oviparous	27.9389	26.9942	26.3388	26.238	1.60015
1	Node26	Node43	Oviparous	Oviparous	Oviparous.Oviparous	26.9942	27.7313	26.238	26.8971	0.756162
1	Node43	Node57	Oviparous	Oviparous	Oviparous.Oviparous	27.7313	27.5078	26.8971	26.656	0.834236
1	Node57	Node76	Oviparous	Oviparous	Oviparous.Oviparous	27.5078	26.7625	26.656	25.6416	0.851754
1	Node26	Node287	Oviparous	Oviparous	Oviparous.Oviparous	26.9942	26.9388	26.238	25.4884	0.756162
1	Node18	Node1419	Viviparous	Viviparous	Viviparous.Viviparous	27.2225	26.9614	25.6028	25.5203	1.61973
1	Node1419	Node1458	Viviparous	Oviparous	Viviparous.Oviparous	26.9614	24.5696	25.5203	22.8446	1.44113
1	Node1458	Node1459	Oviparous	Oviparous	Oviparous.Oviparous	24.5696	24.5083	22.8446	22.5906	1.72498
1	Node1419	Node1544	Viviparous	Viviparous	Viviparous.Oviparous	26.9614	24.7495	25.5203	22.3517	1.44113
1	Node1544	Node1548	Viviparous	Viviparous	Viviparous.Oviparous	24.7495	27.3731	22.3517	24.5448	2.39779
1	Node1548	Node1549	Viviparous	Viviparous	Viviparous.Viviparous	27.3731	27.4595	24.5448	25.3109	2.82828
1	Node1549	Node1550	Viviparous	Viviparous	Viviparous.Viviparous	27.4595	28.2609	25.3109	25.962	2.14859
1	Node1549	Node1570	Viviparous	Viviparous	Viviparous.Viviparous	27.4595	27.917	25.3109	26.0883	2.14859
1	Node1570	Node1575	Viviparous	Viviparous	Viviparous.Viviparous	27.917	28.5581	26.0883	26.4361	1.82865
1	Node1548	Node1584	Viviparous	Viviparous	Viviparous.Viviparous	27.3731	27.4052	24.5448	24.7567	2.82828
1	Node1584	Node1586	Viviparous	Viviparous	Viviparous.Viviparous	27.4052	28.131	24.7567	25.1325	2.64848
1	Node17	Node1624	Viviparous	Viviparous	Viviparous.Viviparous	27.5031	26.6241	26.6	26.4499	0.903113
1	Node1624	Node1989	Viviparous	Viviparous	Viviparous.Oviparous	26.6241	26.9858	26.4499	25.2037	0.174222
1	Node1989	Node2052	Viviparous	Viviparous	Viviparous.Oviparous	26.9858	27.8496	25.2037	26.4939	1.78212
1	Node15	Node2266	Viviparous	Viviparous	Viviparous.Viviparous	27.4736	27.0383	26.6567	27.2264	0.816889
1	Node2266	Node2273	Viviparous	Viviparous	Viviparous.Viviparous	27.0383	26.5303	27.2264	26.7856	-0.188093
1	Node2273	Node2317	Viviparous	Viviparous	Viviparous.Oviparous	26.5303	25.458	26.7856	24.5712	-0.255354
1	Node2317	Node2330	Viviparous	Viviparous	Viviparous.Viviparous	25.458	25.59	24.5712	24.5952	0.886781
1	Node2330	Node2408	Viviparous	Viviparous	Viviparous.Viviparous	25.59	25.6203	24.5952	24.4433	0.994831
1	Node2408	Node2412	Viviparous	Viviparous	Viviparous.Viviparous	25.6203	26.1263	24.4433	24.9687	1.17703
1	Node2412	Node2426	Viviparous	Viviparous	Viviparous.Viviparous	26.1263	26.5104	24.9687	25.7152	1.15761
1	Node2426	Node2431	Viviparous	Viviparous	Viviparous.Viviparous	26.5104	26.8375	25.7152	26.9386	0.795254
1	Node2431	Node2432	Viviparous	Viviparous	Viviparous.Viviparous	26.8375	27.1277	26.9386	27.5146	-0.101039
1	Node10	Node2571	Viviparous	Viviparous	Viviparous.Viviparous	29.6639	28.9841	28.1661	27.6377	1.49777
1	Node2571	Node2574	Viviparous	Viviparous	Viviparous.Oviparous	28.9841	24.5931	27.6377	23.4318	1.34634
1	Node2574	Node2588	Viviparous	Viviparous	Viviparous.Viviparous	24.5931	24.8022	23.4318	23.7189	1.16127
1	Node2571	Node2620	Viviparous	Oviparous	Viviparous.Oviparous	28.9841	28.9641	27.6377	26.737	1.34634
1	Node2620	Node2645	Oviparous	Oviparous	Oviparous.Oviparous	28.9641	27.7127	26.737	26.3336	2.22702
1	Node6	Node3098	Viviparous	Viviparous	Viviparous.Viviparous	26.2194	25.2931	27.1123	26.1307	-0.892934
1	Node3098	Node3099	Viviparous	Viviparous	Viviparous.Viviparous	25.2931	27.3282	26.1307	29.0482	-0.837517
1	Node3099	Node3100	Viviparous	Oviparous	Viviparous.Oviparous	27.3282	28.8914	29.0482	33.7133	-1.71998
1	Node3100	Node3101	Oviparous	Oviparous	Oviparous.Oviparous	28.8914	28.2452	33.7133	32.6049	-4.82185
1	Node3101	Node3102	Oviparous	Oviparous	Oviparous.Oviparous	28.2452	28.1997	32.6049	32.0653	-4.35973
1	Node3102	Node3103	Oviparous	Oviparous	Oviparous.Oviparous	28.1997	28.6393	32.0653	32.9774	-3.86554
1	Node3103	Node3132	Oviparous	Oviparous	Oviparous.Oviparous	28.6393	29.0865	32.9774	33.0594	-4.33811
1	Node3132	Node3133	Oviparous	Oviparous	Oviparous.Oviparous	29.0865	30.4072	33.0594	36.0908	-3.97282
1	Node3133	Node3137	Oviparous	Oviparous	Oviparous.Oviparous	30.4072	31.5667	36.0908	37.0313	-5.68355
1	Node3137	Node3166	Oviparous	Oviparous	Oviparous.Oviparous	31.5667	32.2389	37.0313	37.165	-5.4646
1	Node3166	Node3167	Oviparous	Oviparous	Oviparous.Oviparous	32.2389	30.9658	37.165	36.1032	-4.9261
1	Node3132	Node3230	Oviparous	Oviparous	Oviparous.Oviparous	29.0865	29.8827	33.0594	34.1887	-3.97282
1	Node3230	Node3232	Oviparous	Oviparous	Oviparous.Oviparous	29.8827	28.7896	34.1887	32.7299	-4.30591
1	Node3232	Node3244	Oviparous	Oviparous	Oviparous.Oviparous	28.7896	27.3673	32.7299	31.0043	-3.94037
1	Node3230	Node3265	Oviparous	Oviparous	Oviparous.Oviparous	29.8827	29.6417	34.1887	34.932	-4.30591
1	Node3265	Node3275	Oviparous	Oviparous	Oviparous.Oviparous	29.6417	28.7111	34.932	34.3488	-5.2903
1	Node3275	Node3276	Oviparous	Oviparous	Oviparous.Oviparous	28.7111	28.2483	34.3488	33.116	-5.63764
1	Node3102	Node3283	Oviparous	Oviparous	Oviparous.Oviparous	28.1997	27.5548	32.0653	31.5001	-3.86554
1	Node3283	Node3323	Oviparous	Oviparous	Oviparous.Oviparous	27.5548	28.8746	31.5001	33.0437	-3.9453
1	Node3323	Node3324	Oviparous	Viviparous	Oviparous.Viviparous	28.8746	27.0885	33.0437	31.5153	-4.16912
1	Node3324	Node3327	Viviparous	Viviparous	Viviparous.Viviparous	27.0885	27.5528	31.5153	32.7969	-4.42682
1	Node3327	Node3332	Viviparous	Viviparous	Viviparous.Viviparous	27.5528	27.8325	32.7969	33.1556	-5.24406
1	Node3324	Node3338	Viviparous	Viviparous	Viviparous.Viviparous	27.0885	26.4496	31.5153	32.454	-4.42682
1	Node3338	Node3341	Viviparous	Viviparous	Viviparous.Viviparous	26.4496	26.3001	32.454	32.4392	-6.00441
1	Node3341	Node3342	Viviparous	Viviparous	Viviparous.Viviparous	26.3001	26.2927	32.4392	32.8072	-6.13906
1	Node3323	Node3343	Oviparous	Oviparous	Oviparous.Viviparous	28.8746	27.8683	33.0437	32.936	-4.16912
1	Node3343	Node3344	Oviparous	Oviparous	Oviparous.Oviparous	27.8683	27.2995	32.936	31.6487	-5.06773
1	Node3344	Node3346	Oviparous	Viviparous	Oviparous.Viviparous	27.2995	25.2358	31.6487	29.4767	-4.34915
1	Node3344	Node3363	Oviparous	Oviparous	Oviparous.Viviparous	27.2995	27.5861	31.6487	31.8064	-4.34915
1	Node3363	Node3365	Oviparous	Viviparous	Oviparous.Viviparous	27.5861	28.0583	31.8064	32.5395	-4.22031
1	Node3363	Node3384	Oviparous	Oviparous	Oviparous.Viviparous	27.5861	27.7612	31.8064	31.9127	-4.22031
1	Node3384	Node3385	Oviparous	Oviparous	Oviparous.Oviparous	27.7612	27.3834	31.9127	31.6158	-4.15152
1	Node3385	Node3392	Oviparous	Oviparous	Oviparous.Oviparous	27.3834	27.5914	31.6158	32.1683	-4.23238
1	Node3384	Node3397	Oviparous	Oviparous	Oviparous.Oviparous	27.7612	28.2423	31.9127	32.2513	-4.15152
1	Node3397	Node3405	Oviparous	Oviparous	Oviparous.Oviparous	28.2423	27.4857	32.2513	30.9078	-4.00895
1	Node3343	Node3428	Oviparous	Oviparous	Oviparous.Oviparous	27.8683	28.1046	32.936	33.0701	-5.06773
1	Node3428	Node3433	Oviparous	Oviparous	Oviparous.Viviparous	28.1046	28.1808	33.0701	32.8788	-4.96554
1	Node3433	Node3434	Oviparous	Oviparous	Oviparous.Oviparous	28.1808	28.4411	32.8788	33.3385	-4.69805
1	Node3434	Node3435	Oviparous	Oviparous	Oviparous.Oviparous	28.4411	28.8149	33.3385	33.7597	-4.89738
1	Node3435	Node3436	Oviparous	Oviparous	Oviparous.Oviparous	28.8149	29.5388	33.7597	35.1773	-4.94484
1	Node3436	Node3437	Oviparous	Oviparous	Oviparous.Oviparous	29.5388	30.6979	35.1773	36.6187	-5.63849
1	Node3436	Node3440	Oviparous	Oviparous	Oviparous.Oviparous	29.5388	29.4035	35.1773	35.0188	-5.63849
1	Node3435	Node3443	Oviparous	Oviparous	Oviparous.Oviparous	28.8149	28.7411	33.7597	35.1835	-4.94484
1	Node3443	Node3444	Oviparous	Oviparous	Oviparous.Oviparous	28.7411	29.377	35.1835	35.6356	-6.44242
1	Node3433	Node3450	Oviparous	Oviparous	Oviparous.Oviparous	28.1808	28.3609	32.8788	33.4603	-4.69805
1	Node3450	Node3457	Oviparous	Viviparous	Oviparous.Viviparous	28.3609	27.859	33.4603	32.8476	-5.09943
1	Node3450	Node3463	Oviparous	Oviparous	Oviparous.Viviparous	28.3609	27.9377	33.4603	33.4957	-5.09943
1	Node3463	Node3464	Oviparous	Oviparous	Oviparous.Oviparous	27.9377	28.5067	33.4957	35.0069	-5.558
1	Node3464	Node3467	Oviparous	Viviparous	Oviparous.Viviparous	28.5067	28.6012	35.0069	35.0784	-6.50021
1	Node3463	Node3472	Oviparous	Oviparous	Oviparous.Oviparous	27.9377	27.657	33.4957	32.9566	-5.558
1	Node3472	Node3480	Oviparous	Oviparous	Oviparous.Oviparous	27.657	27.7607	32.9566	32.6625	-5.29958
1	Node3101	Node3484	Oviparous	Oviparous	Oviparous.Oviparous	28.2452	28.363	32.6049	32.2138	-4.35973
1	Node3484	Node3598	Oviparous	Oviparous	Oviparous.Oviparous	28.363	28.6116	32.2138	29.7655	-3.85082
1	Node3598	Node3626	Oviparous	Oviparous	Oviparous.Oviparous	28.6116	28.7578	29.7655	29.907	-1.15391
1	Node3626	Node3639	Oviparous	Oviparous	Oviparous.Oviparous	28.7578	27.935	29.907	28.0676	-1.1492
1	Node3639	Node3662	Oviparous	Oviparous	Oviparous.Oviparous	27.935	28.5584	28.0676	28.7059	-0.132664
1	Node3626	Node3795	Oviparous	Oviparous	Oviparous.Oviparous	28.7578	28.9233	29.907	30.0093	-1.1492
1	Node3795	Node3796	Oviparous	Oviparous	Oviparous.Oviparous	28.9233	28.5515	30.0093	29.755	-1.08599
1	Node3796	Node3797	Oviparous	Oviparous	Oviparous.Oviparous	28.5515	28.3575	29.755	28.9073	-1.20345
1	Node3797	Node3798	Oviparous	Oviparous	Oviparous.Oviparous	28.3575	28.7101	28.9073	29.1968	-0.549802
1	Node3798	Node3804	Oviparous	Oviparous	Oviparous.Oviparous	28.7101	27.5042	29.1968	28.4373	-0.486708
1	Node3797	Node3817	Oviparous	Oviparous	Oviparous.Oviparous	28.3575	28.3126	28.9073	28.9502	-0.549802
1	Node3817	Node3818	Oviparous	Oviparous	Oviparous.Oviparous	28.3126	28.409	28.9502	28.6823	-0.637639
1	Node3796	Node3829	Oviparous	Oviparous	Oviparous.Oviparous	28.5515	28.107	29.755	29.5297	-1.20345
1	Node3829	Node3831	Oviparous	Oviparous	Oviparous.Oviparous	28.107	28.3759	29.5297	29.7868	-1.42271
1	Node3795	Node3853	Oviparous	Oviparous	Oviparous.Oviparous	28.9233	28.3758	30.0093	28.1784	-1.08599
1	Node3100	Node3874	Oviparous	Oviparous	Oviparous.Oviparous	28.8914	31.0376	33.7133	36.1189	-4.82185
1	Node3874	Node3879	Oviparous	Oviparous	Oviparous.Oviparous	31.0376	29.9904	36.1189	34.7817	-5.0813
1	Node3879	Node3888	Oviparous	Oviparous	Oviparous.Oviparous	29.9904	29.6316	34.7817	34.6162	-4.79131
1	Node3888	Node3896	Oviparous	Oviparous	Oviparous.Oviparous	29.6316	28.6619	34.6162	32.8149	-4.98467
1	Node3896	Node3897	Oviparous	Oviparous	Oviparous.Oviparous	28.6619	28.8139	32.8149	33.0969	-4.15307
1	Node3897	Node3898	Oviparous	Oviparous	Oviparous.Oviparous	28.8139	28.6305	33.0969	32.7157	-4.28302
1	Node3898	Node3899	Oviparous	Oviparous	Oviparous.Oviparous	28.6305	27.8528	32.7157	32.1643	-4.08516
1	Node3899	Node3900	Oviparous	Oviparous	Oviparous.Oviparous	27.8528	28.0415	32.1643	32.2077	-4.31145
1	Node3900	Node3902	Oviparous	Viviparous	Oviparous.Viviparous	28.0415	27.7233	32.2077	31.8859	-4.16613
1	Node3902	Node3903	Viviparous	Viviparous	Viviparous.Viviparous	27.7233	27.4221	31.8859	31.3933	-4.1626
1	Node3902	Node3916	Viviparous	Viviparous	Viviparous.Viviparous	27.7233	27.6977	31.8859	31.2114	-4.1626
1	Node3900	Node3918	Oviparous	Oviparous	Oviparous.Viviparous	28.0415	28.1159	32.2077	31.9958	-4.16613
1	Node3918	Node3929	Oviparous	Oviparous	Oviparous.Viviparous	28.1159	29.8508	31.9958	33.4256	-3.87997
1	Node3929	Node3930	Oviparous	Oviparous	Oviparous.Oviparous	29.8508	29.9027	33.4256	33.5766	-3.57472
1	Node3930	Node3931	Oviparous	Oviparous	Oviparous.Oviparous	29.9027	30.3039	33.5766	33.4074	-3.6739
1	Node3899	Node3934	Oviparous	Oviparous	Oviparous.Oviparous	27.8528	26.8649	32.1643	31.5117	-4.31145
1	Node3934	Node3938	Oviparous	Oviparous	Oviparous.Oviparous	26.8649	26.3116	31.5117	30.0598	-4.64679
1	Node3898	Node3939	Oviparous	Oviparous	Oviparous.Oviparous	28.6305	28.6451	32.7157	32.7914	-4.08516
1	Node3874	Node3974	Oviparous	Oviparous	Oviparous.Oviparous	31.0376	28.1369	36.1189	34.6574	-5.0813
1	Node3099	Node3988	Viviparous	Oviparous	Viviparous.Oviparous	27.3282	26.6362	29.0482	28.3988	-1.71998
1	Node3988	Node3990	Oviparous	Oviparous	Oviparous.Oviparous	26.6362	27.4473	28.3988	28.8665	-1.76256
1	Node3990	Node3991	Oviparous	Oviparous	Oviparous.Oviparous	27.4473	27.811	28.8665	30.626	-1.41919
1	Node3991	Node3998	Oviparous	Oviparous	Oviparous.Oviparous	27.811	30.5034	30.626	34.344	-2.81505
1	Node3998	Node4000	Oviparous	Oviparous	Oviparous.Oviparous	30.5034	29.2305	34.344	33.9831	-3.84067
1	Node3991	Node4081	Oviparous	Oviparous	Oviparous.Oviparous	27.811	28.5636	30.626	31.3635	-2.81505
1	Node4081	Node4084	Oviparous	Oviparous	Oviparous.Oviparous	28.5636	28.6116	31.3635	30.5218	-2.79996
1	Node4081	Node4255	Oviparous	Oviparous	Oviparous.Oviparous	28.5636	29.7695	31.3635	34.9359	-2.79996
1	Node4255	Node4278	Oviparous	Oviparous	Oviparous.Oviparous	29.7695	27.3984	34.9359	34.0795	-5.16641
1	Node4278	Node4281	Oviparous	Viviparous	Oviparous.Viviparous	27.3984	26.8626	34.0795	33.536	-6.6811
1	Node4278	Node4287	Oviparous	Oviparous	Oviparous.Viviparous	27.3984	27.8641	34.0795	34.4461	-6.6811
1	Node4255	Node4297	Oviparous	Oviparous	Oviparous.Oviparous	29.7695	27.6011	34.9359	30.9166	-5.16641
1	Node3988	Node4413	Oviparous	Oviparous	Oviparous.Oviparous	26.6362	26.7498	28.3988	27.8095	-1.76256
1	Node4413	Node4497	Oviparous	Oviparous	Oviparous.Oviparous	26.7498	24.7364	27.8095	27.7994	-1.0597
1	Node3098	Node4523	Viviparous	Viviparous	Viviparous.Viviparous	25.2931	26.6438	26.1307	27.4611	-0.837517
1	Node4523	Node4525	Viviparous	Viviparous	Viviparous.Oviparous	26.6438	28.4951	27.4611	29.5125	-0.817281
1	Node4525	Node4529	Viviparous	Viviparous	Viviparous.Viviparous	28.4951	26.8289	29.5125	26.5907	-1.01745
1	Node4529	Node4545	Viviparous	Viviparous	Viviparous.Viviparous	26.8289	27.251	26.5907	28.2759	0.238242
1	Node4525	Node4643	Viviparous	Viviparous	Viviparous.Viviparous	28.4951	27.4811	29.5125	27.8683	-1.01745
1	Node5	Node4715	Viviparous	Viviparous	Viviparous.Viviparous	24.8069	25.5291	26.2607	26.6934	-1.4538
1	Node4715	Node4716	Viviparous	Viviparous	Viviparous.Oviparous	25.5291	25.1904	26.6934	26.4984	-1.16431
1	Node4716	Node4866	Viviparous	Oviparous	Viviparous.Oviparous	25.1904	29.2105	26.4984	33.8468	-1.30801
1	Node4866	Node4878	Oviparous	Oviparous	Oviparous.Oviparous	29.2105	29.2891	33.8468	33.6221	-4.63627
1	Node4878	Node4879	Oviparous	Oviparous	Oviparous.Oviparous	29.2891	27.9866	33.6221	31.6546	-4.33294
1	Node4879	Node4881	Oviparous	Oviparous	Oviparous.Oviparous	27.9866	27.0956	31.6546	31.9185	-3.66801
1	Node4881	Node4882	Oviparous	Oviparous	Oviparous.Oviparous	27.0956	27.6034	31.9185	32.6771	-4.82298
1	Node4882	Node4884	Oviparous	Oviparous	Oviparous.Oviparous	27.6034	27.8549	32.6771	33.5641	-5.07362
1	Node4884	Node4885	Oviparous	Oviparous	Oviparous.Oviparous	27.8549	27.2187	33.5641	32.6102	-5.70911
1	Node4884	Node4888	Oviparous	Oviparous	Oviparous.Oviparous	27.8549	27.3599	33.5641	33.2374	-5.70911
1	Node4881	Node4893	Oviparous	Oviparous	Oviparous.Oviparous	27.0956	28.08	31.9185	33.0959	-4.82298
1	Node4893	Node4895	Oviparous	Oviparous	Oviparous.Oviparous	28.08	28.6251	33.0959	33.7854	-5.01592
1	Node4879	Node4900	Oviparous	Oviparous	Oviparous.Oviparous	27.9866	26.726	31.6546	30.4081	-3.66801
1	Node4900	Node4901	Oviparous	Oviparous	Oviparous.Oviparous	26.726	28.6283	30.4081	32.0832	-3.68213
1	Node4901	Node4903	Oviparous	Oviparous	Oviparous.Oviparous	28.6283	28.5246	32.0832	31.9753	-3.45491
1	Node4900	Node4904	Oviparous	Oviparous	Oviparous.Oviparous	26.726	26.736	30.4081	30.7365	-3.68213
1	Node4904	Node4905	Oviparous	Oviparous	Oviparous.Oviparous	26.736	27.0802	30.7365	31.3838	-4.00045
1	Node4904	Node4906	Oviparous	Oviparous	Oviparous.Oviparous	26.736	26.8472	30.7365	30.9493	-4.00045
1	Node4906	Node4919	Oviparous	Oviparous	Oviparous.Oviparous	26.8472	26.8042	30.9493	30.9781	-4.10206
1	Node4919	Node4928	Oviparous	Oviparous	Oviparous.Oviparous	26.8042	27.5443	30.9781	32.7022	-4.17386
1	Node4928	Node4935	Oviparous	Oviparous	Oviparous.Oviparous	27.5443	28.0734	32.7022	33.2201	-5.15798
1	Node4919	Node4945	Oviparous	Oviparous	Oviparous.Oviparous	26.8042	26.3984	30.9781	29.584	-4.17386
1	Node4878	Node4990	Oviparous	Oviparous	Oviparous.Oviparous	29.2891	29.3336	33.6221	33.5971	-4.33294
1	Node4990	Node5075	Oviparous	Oviparous	Oviparous.Oviparous	29.3336	27.967	33.5971	33.2182	-4.26353
1	Node5075	Node5076	Oviparous	Oviparous	Oviparous.Viviparous	27.967	28.2086	33.2182	33.7075	-5.25116
1	Node5075	Node5077	Oviparous	Viviparous	Oviparous.Viviparous	27.967	28.9714	33.2182	36.1728	-5.25116
1	Node4715	Node5396	Viviparous	Oviparous	Viviparous.Oviparous	25.5291	33.0509	26.6934	38.6825	-1.16431
1	Node5396	Node5416	Oviparous	Oviparous	Oviparous.Oviparous	33.0509	33.5381	38.6825	37.7776	-5.63159
1	Node5416	Node5418	Oviparous	Oviparous	Oviparous.Oviparous	33.5381	32.5126	37.7776	38.3381	-4.23944
1	Node5418	Node5419	Oviparous	Oviparous	Oviparous.Oviparous	32.5126	32.9891	38.3381	38.6692	-5.82551
1	Node5418	Node5434	Oviparous	Oviparous	Oviparous.Oviparous	32.5126	31.7889	38.3381	38.2093	-5.82551
1	Node5434	Node5450	Oviparous	Oviparous	Oviparous.Oviparous	31.7889	32.0715	38.2093	38.0474	-6.42042
1	Node4	Node5484	Viviparous	Viviparous	Viviparous.Viviparous	22.7313	24.0575	22.5191	25.8849	0.212141
1	Node5484	Node5549	Viviparous	Viviparous	Viviparous.Viviparous	24.0575	25.2138	25.8849	27.8763	-1.8274
1	Node5549	Node5566	Viviparous	Viviparous	Viviparous.Oviparous	25.2138	26.9504	27.8763	30.8481	-2.66254
1	Node5566	Node5567	Viviparous	Viviparous	Viviparous.Viviparous	26.9504	27.276	30.8481	30.836	-3.8977
1	Node5566	Node5581	Viviparous	Viviparous	Viviparous.Viviparous	26.9504	26.4106	30.8481	30.156	-3.8977
1	Node5581	Node5593	Viviparous	Viviparous	Viviparous.Viviparous	26.4106	25.5312	30.156	30.5312	-3.74543
1	Node5593	Node5599	Viviparous	Viviparous	Viviparous.Viviparous	25.5312	25.8812	30.5312	30.7484	-5.00002
1	Node5599	Node5600	Viviparous	Viviparous	Viviparous.Viviparous	25.8812	25.9963	30.7484	31.322	-4.86724
1	Node5484	Node5604	Viviparous	Viviparous	Viviparous.Viviparous	24.0575	27.5559	25.8849	29.1123	-1.8274
1	Node5604	Node5605	Viviparous	Viviparous	Viviparous.Viviparous	27.5559	27.8936	29.1123	29.6953	-1.55647
1	Node5605	Node5606	Viviparous	Viviparous	Viviparous.Viviparous	27.8936	25.8846	29.6953	28.4511	-1.80171
1	Node5606	Node5670	Viviparous	Viviparous	Viviparous.Viviparous	25.8846	27.8728	28.4511	31.4603	-2.56649
1	Node5670	Node5674	Viviparous	Viviparous	Viviparous.Viviparous	27.8728	29.7789	31.4603	34.162	-3.58753
1	Node5674	Node5704	Viviparous	Viviparous	Viviparous.Oviparous	29.7789	28.7732	34.162	31.3556	-4.38312
1	Node5704	Node5713	Viviparous	Viviparous	Viviparous.Viviparous	28.7732	28.6177	31.3556	31.3709	-2.5824
1	Node5713	Node5720	Viviparous	Viviparous	Viviparous.Viviparous	28.6177	29.4069	31.3709	32.4221	-2.75324
1	Node5606	Node5775	Viviparous	Viviparous	Viviparous.Viviparous	25.8846	25.7881	28.4511	29.9338	-2.56649
1	Node5775	Node5784	Viviparous	Viviparous	Viviparous.Viviparous	25.7881	24.8052	29.9338	28.9951	-4.14565
1	Node5784	Node5797	Viviparous	Viviparous	Viviparous.Oviparous	24.8052	25.7636	28.9951	30.8208	-4.18986
1	Node5797	Node5798	Viviparous	Viviparous	Viviparous.Oviparous	25.7636	26.0921	30.8208	31.3215	-5.05718
1	Node5798	Node5815	Viviparous	Oviparous	Viviparous.Oviparous	26.0921	28.2873	31.3215	32.9652	-5.2294
1	Node5775	Node6008	Viviparous	Viviparous	Viviparous.Viviparous	25.7881	24.7919	29.9338	27.8925	-4.14565
1	Node5605	Node6053	Viviparous	Viviparous	Viviparous.Viviparous	27.8936	27.1443	29.6953	28.5979	-1.80171
1	Node6053	Node6058	Viviparous	Viviparous	Viviparous.Viviparous	27.1443	27.2241	28.5979	28.7451	-1.45357
1	Node6058	Node6077	Viviparous	Viviparous	Viviparous.Oviparous	27.2241	25.9033	28.7451	27.3374	-1.52096
1	Node6077	Node6081	Viviparous	Viviparous	Viviparous.Oviparous	25.9033	24.8786	27.3374	25.0374	-1.43413
1	Node6081	Node6274	Viviparous	Viviparous	Viviparous.Oviparous	24.8786	28.4769	25.0374	27.7181	-0.158809
1	Node5604	Node6377	Viviparous	Viviparous	Viviparous.Viviparous	27.5559	27.3119	29.1123	28.2049	-1.55647
1	Node6377	Node6382	Viviparous	Oviparous	Viviparous.Oviparous	27.3119	27.4593	28.2049	30.501	-0.892934
1	Node6382	Node6384	Oviparous	Oviparous	Oviparous.Oviparous	27.4593	28.4085	30.501	30.941	-3.04169
1	Node6384	Node6392	Oviparous	Oviparous	Oviparous.Oviparous	28.4085	29.6509	30.941	31.424	-2.53252
1	Node6392	Node6399	Oviparous	Oviparous	Oviparous.Oviparous	29.6509	29.2912	31.424	31.4538	-1.77318
1	Node6377	Node6418	Viviparous	Viviparous	Viviparous.Oviparous	27.3119	24.4859	28.2049	27.7703	-0.892934
1	Node3	Node6541	Viviparous	Oviparous	Viviparous.Oviparous	20.7117	26.355	20.1854	24.0007	0.526319
1	Node6541	Node6542	Oviparous	Oviparous	Oviparous.Oviparous	26.355	26.9372	24.0007	24.725	2.35431
1	Node6542	Node6543	Oviparous	Oviparous	Oviparous.Oviparous	26.9372	26.9878	24.725	24.4389	2.2122
1	Node6543	Node6544	Oviparous	Oviparous	Oviparous.Oviparous	26.9878	26.4977	24.4389	24.7918	2.54891
1	Node6544	Node6547	Oviparous	Oviparous	Oviparous.Oviparous	26.4977	28.3626	24.7918	27.247	1.70588
1	Node6547	Node6862	Oviparous	Oviparous	Oviparous.Oviparous	28.3626	28.6063	27.247	27.3263	1.11558
1	Node6862	Node6863	Oviparous	Oviparous	Oviparous.Oviparous	28.6063	28.4064	27.3263	27.4461	1.28006
1	Node6543	Node7424	Oviparous	Oviparous	Oviparous.Oviparous	26.9878	28.0123	24.4389	26.6669	2.54891
1	Node6542	Node7609	Oviparous	Oviparous	Oviparous.Oviparous	26.9372	26.5909	24.725	23.6202	2.2122
1	Node6541	Node7702	Oviparous	Oviparous	Oviparous.Oviparous	26.355	27.9306	24.0007	24.748	2.35431
2	Node1	Sphenodon_punctatus	Viviparous	Oviparous	Viviparous.Oviparous	2.97394	21.6473	1.43511	19.0457	1.53884
2	Node43	Orthriophis_taeniurus	Oviparous	Oviparous	Oviparous.Oviparous	26.8172	27.8618	26.5456	26.4051	0.271692
2	Node57	Elaphe_carinata	Oviparous	Oviparous	Oviparous.Oviparous	26.3128	27.7597	25.9647	26.9688	0.348031
2	Node76	Pituophis_melanoleucus	Oviparous	Oviparous	Oviparous.Oviparous	27.4106	27.7594	27.2188	27.4822	0.191808
2	Node76	Pituophis_catenifer	Oviparous	Oviparous	Oviparous.Oviparous	27.4106	26.7975	27.2188	25.96	0.191808
2	Node287	Ptyas_mucosa	Oviparous	Oviparous	Oviparous.Oviparous	26.3701	25.3451	25.9622	25.232	0.407861
2	Node287	Ptyas_korros	Oviparous	Oviparous	Oviparous.Oviparous	26.3701	26.9472	25.9622	27.1737	0.407861
2	Node19	Heterodon_platirhinos	Viviparous	Oviparous	Viviparous.Oviparous	26.484	29.5401	26.0917	29.2255	0.392324
2	Node1456	Xenochrophis_piscator	Oviparous	Oviparous	Oviparous.Oviparous	24.8266	28.0754	23.911	26.268	0.915614
2	Node1456	Xenochrophis_vittatus	Oviparous	Oviparous	Oviparous.Oviparous	24.8266	26.4828	23.911	25.9529	0.915614
2	Node1455	Rhabdophis_tigrinus	Oviparous	Oviparous	Oviparous.Oviparous	25.0636	26.6032	24.2181	25.1375	0.845512
2	Node1541	Natrix_natrix	Viviparous	Oviparous	Viviparous.Oviparous	25.3984	23.836	25.8778	23.5267	-0.479438
2	Node1547	Thamnophis_sauritus	Viviparous	Viviparous	Viviparous.Viviparous	27.6489	27.939	28.6716	29.395	-1.02267
2	Node1547	Thamnophis_sirtalis	Viviparous	Viviparous	Viviparous.Viviparous	27.6489	28.3722	28.6716	29.2974	-1.02267
2	Node1567	Thamnophis_elegans	Viviparous	Viviparous	Viviparous.Viviparous	26.8051	24.9602	27.1192	25.132	-0.314095
2	Node1572	Thamnophis_ordinoides	Viviparous	Viviparous	Viviparous.Viviparous	26.845	26.4027	27.2583	26.5194	-0.413225
2	Node1572	Thamnophis_gigas	Viviparous	Viviparous	Viviparous.Viviparous	26.845	26.786	27.2583	27.5203	-0.413225
2	Node1583	Nerodia_sipedon	Viviparous	Viviparous	Viviparous.Viviparous	25.4614	25.7628	24.4954	24.9872	0.965952
2	Node1583	Nerodia_fasciata	Viviparous	Viviparous	Viviparous.Viviparous	25.4614	23.9639	24.4954	23.4524	0.965952
2	Node1581	Nerodia_rhombifer	Viviparous	Viviparous	Viviparous.Viviparous	24.5281	26.6057	23.734	26.0168	0.794062
2	Node1624	Malpolon_monspessulanus	Viviparous	Oviparous	Viviparous.Oviparous	26.1369	25.2831	24.8721	24.8436	1.26475
2	Node1989	Naja_atra	Viviparous	Oviparous	Viviparous.Oviparous	26.5632	28.1376	23.7957	26.1934	2.76757
2	Node2052	Acanthophis_praelongus	Viviparous	Viviparous	Viviparous.Viviparous	27.8177	30.8713	25.0202	28.5849	2.79749
2	Node2052	Hoplocephalus_bitorquatus	Viviparous	Viviparous	Viviparous.Viviparous	27.8177	25.768	25.0202	22.005	2.79749
2	Node2273	Deinagkistrodon_acutus	Viviparous	Oviparous	Viviparous.Oviparous	26.7326	26.3836	25.9789	25.6717	0.75371
2	Node2317	Gloydius_brevicaudus	Viviparous	Viviparous	Viviparous.Viviparous	27.0196	22.9539	26.8393	20.3417	0.180345
2	Node2330	Bothrops_insularis	Viviparous	Viviparous	Viviparous.Viviparous	25.4825	26.5547	25.0112	26.4897	0.471332
2	Node2408	Agkistrodon_piscivorus	Viviparous	Viviparous	Viviparous.Viviparous	24.9226	24.1311	24.557	23.6739	0.365624
2	Node2412	Sistrurus_catenatus	Viviparous	Viviparous	Viviparous.Viviparous	24.6171	24.167	24.5334	23.7762	0.083785
2	Node2432	Crotalus_oreganus	Viviparous	Viviparous	Viviparous.Viviparous	26.5076	26.3377	27.0184	26.4952	-0.510796
2	Node2432	Crotalus_viridis	Viviparous	Viviparous	Viviparous.Viviparous	26.5076	26.3161	27.0184	26.5768	-0.510796
2	Node2431	Crotalus_scutulatus	Viviparous	Viviparous	Viviparous.Viviparous	27.2115	28.0741	27.8386	28.4843	-0.62704
2	Node2426	Crotalus_horridus	Viviparous	Viviparous	Viviparous.Viviparous	26.3356	26.5098	26.1628	26.6945	0.172833
2	Node2266	Vipera_aspis	Viviparous	Viviparous	Viviparous.Viviparous	24.925	27.1154	24.1814	26.5401	0.743685
2	Node2588	Chilabothrus_chrysogaster	Viviparous	Viviparous	Viviparous.Viviparous	29.9425	25.6763	28.8429	24.2012	1.09959
2	Node2588	Boa_constrictor	Viviparous	Viviparous	Viviparous.Viviparous	29.9425	28.8593	28.8429	27.1132	1.09959
2	Node2574	Charina_bottae	Viviparous	Viviparous	Viviparous.Viviparous	30.5453	30.6766	30.1311	32.1872	0.414246
2	Node2638	Morelia_spilota	Oviparous	Oviparous	Oviparous.Oviparous	28.4498	27.8819	27.445	27.0076	1.00476
2	Node2638	Antaresia_childreni	Oviparous	Oviparous	Oviparous.Oviparous	28.4498	29.8054	27.445	29.1466	1.00476
2	Node2620	Python_molurus	Oviparous	Oviparous	Oviparous.Oviparous	28.3943	28.2371	27.5317	28.0307	0.862561
2	Node3103	Crotaphytus_collaris	Oviparous	Oviparous	Oviparous.Oviparous	29.6029	32.483	34.7348	36.9988	-5.1319
2	Node3133	Dipsosaurus_dorsalis	Oviparous	Oviparous	Oviparous.Oviparous	29.9686	30.4145	34.9152	35.8471	-4.9466
2	Node3137	Cyclura_nubila	Oviparous	Oviparous	Oviparous.Oviparous	29.1169	32.0384	33.4633	37.3026	-4.34646
2	Node3167	Conolophus_subcristatus	Oviparous	Oviparous	Oviparous.Oviparous	31.0186	31.6863	36.0006	36.8421	-4.98197
2	Node3167	Conolophus_pallidus	Oviparous	Oviparous	Oviparous.Oviparous	31.0186	31.0015	36.0006	35.9542	-4.98197
2	Node3166	Amblyrhynchus_cristatus	Oviparous	Oviparous	Oviparous.Oviparous	30.7534	32.295	35.0803	36.8473	-4.32692
2	Node3232	Microlophus_bivittatus	Oviparous	Oviparous	Oviparous.Oviparous	28.3071	26.3493	33.667	32.2426	-5.35985
2	Node3244	Microlophus_peruvianus	Oviparous	Oviparous	Oviparous.Oviparous	28.2912	28.8871	33.045	33.3913	-4.75385
2	Node3244	Microlophus_atacamensis	Oviparous	Oviparous	Oviparous.Oviparous	28.2912	26.7565	33.045	31.2798	-4.75385
2	Node3271	Tropidurus_torquatus	Oviparous	Oviparous	Oviparous.Oviparous	26.4543	25.9428	33.8095	33.1052	-7.35522
2	Node3271	Tropidurus_hispidus	Oviparous	Oviparous	Oviparous.Oviparous	26.4543	26.3367	33.8095	33.9112	-7.35522
2	Node3269	Tropidurus_oreadicus	Oviparous	Oviparous	Oviparous.Oviparous	26.5175	26.2502	34.0264	34.1913	-7.5089
2	Node3266	Tropidurus_cocorobensis	Oviparous	Oviparous	Oviparous.Oviparous	26.4634	25.6821	33.1917	32.4836	-6.7283
2	Node3283	Oplurus_cuvieri	Oviparous	Oviparous	Oviparous.Oviparous	28.7091	28.9584	34.4323	34.8788	-5.72326
2	Node3326	Phymaturus_palluma	Viviparous	Viviparous	Viviparous.Viviparous	29.0182	28.1386	33.6869	33.1847	-4.66865
2	Node3330	Phymaturus_mallimaccii	Viviparous	Viviparous	Viviparous.Viviparous	29.3049	29.2645	33.5925	33.6481	-4.28757
2	Node3330	Phymaturus_antofagastensis	Viviparous	Viviparous	Viviparous.Viviparous	29.3049	29.4825	33.5925	33.7195	-4.28757
2	Node3329	Phymaturus_punae	Viviparous	Viviparous	Viviparous.Viviparous	28.9367	29.0972	33.3076	33.6189	-4.37083
2	Node3333	Phymaturus_patagonicus	Viviparous	Viviparous	Viviparous.Viviparous	28.0704	27.0143	32.5653	31.5454	-4.49493
2	Node3338	Phymaturus_somuncurensis	Viviparous	Viviparous	Viviparous.Viviparous	28.749	28.69	33.578	33.7532	-4.82897
2	Node3338	Phymaturus_indistinctus	Viviparous	Viviparous	Viviparous.Viviparous	28.749	29.2606	33.578	34.352	-4.82897
2	Node3346	Liolaemus_magellanicus	Viviparous	Viviparous	Viviparous.Viviparous	23.5155	23.3351	30.8285	30.594	-7.313
2	Node3346	Liolaemus_sarmientoi	Viviparous	Viviparous	Viviparous.Viviparous	23.5155	23.2697	30.8285	30.783	-7.313
2	Node3365	Liolaemus_dorbignyi	Viviparous	Viviparous	Viviparous.Viviparous	27.8029	25.7242	35.2671	32.3897	-7.46425
2	Node3365	Liolaemus_vallecurensis	Viviparous	Viviparous	Viviparous.Viviparous	27.8029	28.8032	35.2671	36.5011	-7.46425
2	Node3392	Liolaemus_occipitalis	Oviparous	Oviparous	Oviparous.Oviparous	24.7588	26.0786	30.6442	31.4511	-5.8854
2	Node3392	Liolaemus_lutzae	Oviparous	Oviparous	Oviparous.Oviparous	24.7588	24.6726	30.6442	30.5536	-5.8854
2	Node3385	Liolaemus_pseudoanomalus	Oviparous	Oviparous	Oviparous.Oviparous	24.7176	22.9577	31.0919	29.158	-6.37426
2	Node3397	Liolaemus_boulengeri	Oviparous	Oviparous	Oviparous.Oviparous	26.5328	25.9858	33.1803	32.5471	-6.64748
2	Node3405	Liolaemus_ornatus	Oviparous	Viviparous	Oviparous.Viviparous	26.598	25.7222	33.5094	32.1756	-6.91141
2	Node3405	Liolaemus_quilmes	Oviparous	Oviparous	Oviparous.Viviparous	26.598	26.3367	33.5094	33.6689	-6.91141
2	Node3428	Liolaemus_walkeri	Oviparous	Viviparous	Oviparous.Viviparous	26.0896	27.8347	32.8672	36.3183	-6.77755
2	Node3434	Liolaemus_tenuis	Oviparous	Oviparous	Oviparous.Oviparous	26.9956	25.5912	34.1284	32.2037	-7.13288
2	Node3437	Liolaemus_pseudolemniscatus	Oviparous	Oviparous	Oviparous.Oviparous	27.3708	26.8226	35.1095	34.2116	-7.73871
2	Node3438	Liolaemus_platei	Oviparous	Oviparous	Oviparous.Oviparous	26.7571	26.701	34.3405	35.207	-7.58336
2	Node3438	Liolaemus_nigromaculatus	Oviparous	Oviparous	Oviparous.Oviparous	26.7571	24.6075	34.3405	31.9096	-7.58336
2	Node3445	Liolaemus_fuscus	Oviparous	Oviparous	Oviparous.Viviparous	27.7957	26.1696	36.3643	35.7605	-8.56857
2	Node3445	Liolaemus_nigroviridis	Oviparous	Viviparous	Oviparous.Viviparous	27.7957	29.9112	36.3643	38.2727	-8.56857
2	Node3448	Liolaemus_monticola	Oviparous	Oviparous	Oviparous.Oviparous	28.0611	29.6054	35.8466	38.0046	-7.78547
2	Node3448	Liolaemus_lemniscatus	Oviparous	Oviparous	Oviparous.Oviparous	28.0611	28.9997	35.8466	36.7342	-7.78547
2	Node3452	Liolaemus_elongatus	Viviparous	Viviparous	Viviparous.Viviparous	27.0002	25.9656	33.3215	31.9548	-6.32133
2	Node3452	Liolaemus_leopardinus	Viviparous	Viviparous	Viviparous.Viviparous	27.0002	27.6324	33.3215	34.2326	-6.32133
2	Node3465	Liolaemus_chiliensis	Oviparous	Oviparous	Oviparous.Viviparous	26.1869	27.1141	32.8579	33.5823	-6.67101
2	Node3468	Liolaemus_gravenhorstii	Viviparous	Viviparous	Viviparous.Viviparous	26.3768	25.041	32.8224	31.7951	-6.44565
2	Node3468	Liolaemus_cyanogaster	Viviparous	Viviparous	Viviparous.Viviparous	26.3768	26.7379	32.8224	33.6282	-6.44565
2	Node3473	Liolaemus_bitaeniatus	Oviparous	Oviparous	Oviparous.Oviparous	27.6407	27.7295	34.3255	34.2739	-6.68482
2	Node3481	Liolaemus_ramirezae	Oviparous	Oviparous	Oviparous.Oviparous	27.9517	28.1232	34.3873	34.1962	-6.43557
2	Node3481	Liolaemus_bibronii	Oviparous	Oviparous	Oviparous.Oviparous	27.9517	28.5881	34.3873	35.4732	-6.43557
2	Node3484	Leiocephalus_schreibersii	Oviparous	Oviparous	Oviparous.Oviparous	27.488	30.8167	32.7286	34.2707	-5.24062
2	Node3598	Anolis_bahorucoensis	Oviparous	Oviparous	Oviparous.Oviparous	27.5832	22.5061	32.1061	25.792	-4.52287
2	Node3639	Anolis_sagrei	Oviparous	Oviparous	Oviparous.Oviparous	27.1955	27.8097	32.407	32.3831	-5.21154
2	Node3663	Anolis_polylepis	Oviparous	Oviparous	Oviparous.Oviparous	25.933	23.8275	30.4702	27.4186	-4.53725
2	Node3663	Anolis_auratus	Oviparous	Oviparous	Oviparous.Oviparous	25.933	25.6175	30.4702	30.4005	-4.53725
2	Node3798	Anolis_distichus	Oviparous	Oviparous	Oviparous.Oviparous	25.9562	24.8961	30.9151	28.4223	-4.95888
2	Node3804	Anolis_cristatellus	Oviparous	Oviparous	Oviparous.Oviparous	24.5728	26.2352	28.043	30.0284	-3.4702
2	Node3804	Anolis_gundlachi	Oviparous	Oviparous	Oviparous.Oviparous	24.5728	25.5948	28.043	30.85	-3.4702
2	Node3818	Anolis_oculatus	Oviparous	Oviparous	Oviparous.Oviparous	24.8511	23.8164	29.5242	27.559	-4.67313
2	Node3818	Anolis_marmoratus	Oviparous	Oviparous	Oviparous.Oviparous	24.8511	25.0509	29.5242	30.5171	-4.67313
2	Node3817	Anolis_gingivinus	Oviparous	Oviparous	Oviparous.Oviparous	24.192	26.4229	28.6124	31.5294	-4.42039
2	Node3829	Anolis_longitibialis	Oviparous	Oviparous	Oviparous.Oviparous	25.7361	27.4441	31.6507	33.5068	-5.91458
2	Node3831	Anolis_shrevei	Oviparous	Oviparous	Oviparous.Oviparous	24.3585	25.2743	30.5393	31.0512	-6.18073
2	Node3831	Anolis_cybotes	Oviparous	Oviparous	Oviparous.Oviparous	24.3585	25.4675	30.5393	30.581	-6.18073
2	Node3843	Anolis_carolinensis	Oviparous	Oviparous	Oviparous.Oviparous	27.8674	27.2488	31.6423	29.7396	-3.77498
2	Node3843	Anolis_longiceps	Oviparous	Oviparous	Oviparous.Oviparous	27.8674	28.6572	31.6423	31.89	-3.77498
2	Node3888	Sceloporus_siniferus	Oviparous	Oviparous	Oviparous.Oviparous	28.3303	31.4811	33.8138	37.2331	-5.48355
2	Node3903	Sceloporus_cyanogenys	Viviparous	Viviparous	Viviparous.Viviparous	27.4162	25.2533	32.9722	31.2157	-5.556
2	Node3903	Sceloporus_jarrovii	Viviparous	Viviparous	Viviparous.Viviparous	27.4162	27.4559	32.9722	33.071	-5.556
2	Node3916	Sceloporus_palaciosi	Viviparous	Viviparous	Viviparous.Viviparous	26.4065	24.2337	30.5001	27.7563	-4.09361
2	Node3916	Sceloporus_grammicus	Viviparous	Viviparous	Viviparous.Viviparous	26.4065	27.129	30.5001	31.6501	-4.09361
2	Node3918	Sceloporus_malachiticus	Oviparous	Viviparous	Oviparous.Viviparous	27.128	25.262	32.8561	29.821	-5.72804
2	Node3931	Sceloporus_occidentalis	Oviparous	Oviparous	Oviparous.Oviparous	28.1161	29.1406	33.725	34.1668	-5.6089
2	Node3932	Sceloporus_woodi	Oviparous	Oviparous	Oviparous.Oviparous	28.8789	29.6605	34.868	35.1489	-5.98911
2	Node3932	Sceloporus_undulatus	Oviparous	Oviparous	Oviparous.Oviparous	28.8789	29.9422	34.868	36.256	-5.98911
2	Node3930	Sceloporus_virgatus	Oviparous	Oviparous	Oviparous.Oviparous	28.0848	27.868	33.3497	31.6356	-5.26485
2	Node3935	Sceloporus_scalaris	Oviparous	Oviparous	Oviparous.Oviparous	28.6316	29.8783	34.2982	35.0464	-5.66658
2	Node3939	Sceloporus_aeneus	Oviparous	Oviparous	Oviparous.Viviparous	28.3902	28.2582	33.8246	34.1118	-5.43438
2	Node3939	Sceloporus_bicanthalis	Oviparous	Viviparous	Oviparous.Viviparous	28.3902	28.6815	33.8246	34.6804	-5.43438
2	Node3940	Sceloporus_orcutti	Oviparous	Oviparous	Oviparous.Oviparous	29.7679	29.4482	35.4907	34.7775	-5.72283
2	Node3940	Sceloporus_magister	Oviparous	Oviparous	Oviparous.Oviparous	29.7679	29.668	35.4907	35.4515	-5.72283
2	Node3897	Sceloporus_graciosus	Oviparous	Oviparous	Oviparous.Oviparous	27.9811	28.2913	33.7021	33.9317	-5.72103
2	Node3896	Sceloporus_gadoviae	Oviparous	Oviparous	Oviparous.Oviparous	28.6	27.2412	34.3299	33.4785	-5.72988
2	Node3879	Urosaurus_ornatus	Oviparous	Oviparous	Oviparous.Oviparous	28.4833	27.5954	34.223	35.6097	-5.73972
2	Node3974	Phrynosoma_platyrhinos	Oviparous	Oviparous	Oviparous.Viviparous	28.5409	29.8353	33.9832	36.4156	-5.44232
2	Node3974	Phrynosoma_douglasii	Oviparous	Viviparous	Oviparous.Viviparous	28.5409	29.353	33.9832	34.5448	-5.44232
2	Node4021	Chlamydosaurus_kingii	Oviparous	Oviparous	Oviparous.Oviparous	29.9261	29.8818	34.9754	34.887	-5.04927
2	Node4021	Amphibolurus_muricatus	Oviparous	Oviparous	Oviparous.Oviparous	29.9261	30.4868	34.9754	36.51	-5.04927
2	Node4019	Ctenophorus_nuchalis	Oviparous	Oviparous	Oviparous.Oviparous	29.2575	34.0873	33.2383	40.4807	-3.98082
2	Node4084	Calotes_versicolor	Oviparous	Oviparous	Oviparous.Oviparous	32.5266	28.0734	33.1568	27.4118	-0.630108
2	Node4084	Draco_volans	Oviparous	Oviparous	Oviparous.Oviparous	32.5266	31.1053	33.1568	30.4822	-0.630108
2	Node4281	Phrynocephalus_putjatai	Viviparous	Viviparous	Viviparous.Viviparous	28.8529	29.683	32.1814	32.8366	-3.32842
2	Node4281	Phrynocephalus_vlangalii	Viviparous	Viviparous	Viviparous.Viviparous	28.8529	28.3125	32.1814	32.2244	-3.32842
2	Node4287	Phrynocephalus_przewalskii	Oviparous	Oviparous	Oviparous.Oviparous	30.6548	30.2677	34.3369	34.0089	-3.68202
2	Node4287	Phrynocephalus_versicolor	Oviparous	Oviparous	Oviparous.Oviparous	30.6548	31.4332	34.3369	35.1528	-3.68202
2	Node4296	Agama_agama	Oviparous	Oviparous	Oviparous.Oviparous	28.0358	28.0735	29.8723	28.7382	-1.83648
2	Node4296	Agama_impalearis	Oviparous	Oviparous	Oviparous.Oviparous	28.0358	30.0081	29.8723	31.486	-1.83648
2	Node3990	Leiolepis_reevesii	Oviparous	Oviparous	Oviparous.Oviparous	29.9867	33.5179	32.7287	35.5311	-2.74199
2	Node4413	Furcifer_pardalis	Oviparous	Oviparous	Oviparous.Oviparous	25.6692	25.8593	29.0227	29.7946	-3.35351
2	Node4497	Chamaeleo_calyptratus	Oviparous	Oviparous	Oviparous.Oviparous	25.2015	27.8157	28.3044	30.7274	-3.10286
2	Node4497	Chamaeleo_chamaeleon	Oviparous	Oviparous	Oviparous.Oviparous	25.2015	25.6134	28.3044	28.2422	-3.10286
2	Node4529	Anguis_fragilis	Viviparous	Viviparous	Viviparous.Viviparous	21.4299	18.6014	23.469	21.4845	-2.03902
2	Node4545	Elgaria_multicarinata	Viviparous	Oviparous	Viviparous.Oviparous	23.6921	25.5809	26.3237	27.5322	-2.6316
2	Node4545	Barisia_imbricata	Viviparous	Viviparous	Viviparous.Oviparous	23.6921	24.2672	26.3237	25.4442	-2.6316
2	Node4643	Xenosaurus_grandis	Viviparous	Viviparous	Viviparous.Viviparous	24.2934	25.8598	24.1284	26.1397	0.164995
2	Node4643	Xenosaurus_platyceps	Viviparous	Viviparous	Viviparous.Viviparous	24.2934	23.6812	24.1284	20.9637	0.164995
2	Node4523	Varanus_rosenbergi	Viviparous	Oviparous	Viviparous.Oviparous	23.943	29.6707	25.0786	34.4089	-1.13556
2	Node4716	Trogonophis_wiegmanni	Viviparous	Viviparous	Viviparous.Oviparous	23.5879	21.3094	25.9708	23.0766	-2.38294
2	Node4866	Psammodromus_algirus	Oviparous	Oviparous	Oviparous.Oviparous	29.3503	30.0455	32.6722	35.0886	-3.32192
2	Node4885	Podarcis_melisellensis	Oviparous	Oviparous	Oviparous.Oviparous	28.2829	27.4138	34.3324	33.5457	-6.0495
2	Node4885	Podarcis_milensis	Oviparous	Oviparous	Oviparous.Oviparous	28.2829	27.0185	34.3324	32.5353	-6.0495
2	Node4888	Podarcis_erhardii	Oviparous	Oviparous	Oviparous.Oviparous	27.9933	27.3106	33.6738	33.1497	-5.68049
2	Node4888	Podarcis_peloponnesiacus	Oviparous	Oviparous	Oviparous.Oviparous	27.9933	28.5677	33.6738	34.9256	-5.68049
2	Node4882	Podarcis_tiliguerta	Oviparous	Oviparous	Oviparous.Oviparous	28.3755	28.4121	34.0599	34.1208	-5.68444
2	Node4895	Podarcis_bocagei	Oviparous	Oviparous	Oviparous.Oviparous	28.5142	25.3448	33.9241	30.2556	-5.40986
2	Node4895	Podarcis_hispanicus	Oviparous	Oviparous	Oviparous.Oviparous	28.5142	29.5044	33.9241	34.9212	-5.40986
2	Node4893	Podarcis_muralis	Oviparous	Oviparous	Oviparous.Oviparous	28.8003	27.3388	34.1172	31.7569	-5.31691
2	Node4901	Scelarcis_perspicillata	Oviparous	Oviparous	Oviparous.Oviparous	24.6863	22.9454	30.022	29.1171	-5.33571
2	Node4903	Zootoca_vivipara	Oviparous	Oviparous	Oviparous.Oviparous	24.9382	26.4731	30.0969	32.6486	-5.15868
2	Node4903	Archaeolacerta_bedriagae	Oviparous	Oviparous	Oviparous.Oviparous	24.9382	26.365	30.0969	30.1096	-5.15868
2	Node4905	Hellenolacerta_graeca	Oviparous	Oviparous	Oviparous.Oviparous	23.5642	26.5799	27.8698	32.349	-4.30553
2	Node4905	Dalmatolacerta_oxycephala	Oviparous	Oviparous	Oviparous.Oviparous	23.5642	25.1246	27.8698	28.7982	-4.30553
2	Node4906	Lacerta_schreiberi	Oviparous	Oviparous	Oviparous.Oviparous	25.5398	26.7349	30.3573	30.5014	-4.81747
2	Node4928	Takydromus_wolteri	Oviparous	Oviparous	Oviparous.Oviparous	24.2287	24.0989	27.3803	26.5142	-3.15159
2	Node4935	Takydromus_septentrionalis	Oviparous	Oviparous	Oviparous.Oviparous	25.6358	25.606	29.9498	29.7011	-4.31402
2	Node4935	Takydromus_stejnegeri	Oviparous	Oviparous	Oviparous.Oviparous	25.6358	25.5623	29.9498	30.1689	-4.31402
2	Node4945	Iberolacerta_cyreni	Oviparous	Oviparous	Oviparous.Oviparous	26.0334	26.5421	29.9835	29.2716	-3.95013
2	Node4945	Darevskia_praticola	Oviparous	Oviparous	Oviparous.Oviparous	26.0334	23.3364	29.9835	26.3752	-3.95013
2	Node4990	Pedioplanis_husabensis	Oviparous	Oviparous	Oviparous.Oviparous	29.7464	33.2245	33.3081	37.0319	-3.56167
2	Node5079	Eremias_argus	Oviparous	Oviparous	Oviparous.Oviparous	28.5087	30.9062	32.3825	34.3698	-3.87377
2	Node5079	Eremias_brenchleyi	Oviparous	Oviparous	Oviparous.Oviparous	28.5087	28.285	32.3825	32.7519	-3.87377
2	Node5081	Eremias_multiocellata	Viviparous	Viviparous	Viviparous.Viviparous	28.8973	29.967	33.8111	35.7438	-4.91376
2	Node5081	Eremias_przewalskii	Viviparous	Viviparous	Viviparous.Viviparous	28.8973	27.4067	33.8111	32.2831	-4.91376
2	Node5396	Ameiva_fuscata	Oviparous	Oviparous	Oviparous.Oviparous	29.1088	28.7336	35.6351	34.8277	-6.52628
2	Node5419	Aspidoscelis_tigris	Oviparous	Oviparous	Oviparous.Oviparous	30.7153	29.8729	37.8563	37.9714	-7.14102
2	Node5419	Aspidoscelis_hyperythra	Oviparous	Oviparous	Oviparous.Oviparous	30.7153	31.0949	37.8563	38.6164	-7.14102
2	Node5433	Aspidoscelis_gularis	Oviparous	Oviparous	Oviparous.Oviparous	29.3839	29.0549	37.0581	35.7784	-7.67424
2	Node5451	Aspidoscelis_sexlineata	Oviparous	Oviparous	Oviparous.Oviparous	31.1378	30.7593	39.9247	39.628	-8.78695
2	Node5451	Aspidoscelis_inornata	Oviparous	Oviparous	Oviparous.Oviparous	31.1378	30.6711	39.9247	39.0057	-8.78695
2	Node5416	Ameivula_ocellifera	Oviparous	Oviparous	Oviparous.Oviparous	30.2251	33.8912	36.8831	39.9254	-6.65801
2	Node5549	Platysaurus_intermedius	Viviparous	Oviparous	Viviparous.Oviparous	30.1808	28.663	33.4889	32.27	-3.3081
2	Node5568	Ouroborus_cataphractus	Viviparous	Viviparous	Viviparous.Viviparous	26.912	25.7423	29.9973	28.73	-3.0853
2	Node5579	Cordylus_niger	Viviparous	Viviparous	Viviparous.Viviparous	27.071	28.532	29.7226	31.1203	-2.65158
2	Node5580	Cordylus_oelofseni	Viviparous	Viviparous	Viviparous.Viviparous	28.4312	29.476	31.1507	33.3456	-2.7195
2	Node5580	Cordylus_cordylus	Viviparous	Viviparous	Viviparous.Viviparous	28.4312	29.3028	31.1507	32.1868	-2.7195
2	Node5572	Cordylus_macropholis	Viviparous	Viviparous	Viviparous.Viviparous	26.6278	25.0043	29.6801	28.4035	-3.05234
2	Node5589	Karusasaurus_polyzonus	Viviparous	Viviparous	Viviparous.Viviparous	28.3908	30.7614	31.1075	33.691	-2.71672
2	Node5589	Pseudocordylus_melanotus	Viviparous	Viviparous	Viviparous.Viviparous	28.3908	25.7743	31.1075	29.4644	-2.71672
2	Node5674	Trachylepis_atlantica	Viviparous	Oviparous	Viviparous.Oviparous	28.8675	29.0892	31.4424	31.8159	-2.57487
2	Node5704	Mabuya_mabouya	Viviparous	Viviparous	Viviparous.Viviparous	29.9485	29.8276	32.7685	33.2479	-2.82004
2	Node5713	Notomabuya_frenata	Viviparous	Viviparous	Viviparous.Viviparous	30.1228	28.2328	32.853	30.7576	-2.73014
2	Node5720	Psychosaura_macrorhyncha	Viviparous	Viviparous	Viviparous.Viviparous	29.4044	29.3714	31.8973	32.1968	-2.49288
2	Node5720	Brasiliscincus_agilis	Viviparous	Viviparous	Viviparous.Viviparous	29.4044	29.2364	31.8973	31.0539	-2.49288
2	Node5670	Eutropis_multifasciata	Viviparous	Viviparous	Viviparous.Viviparous	27.4248	25.4883	29.5121	27.8261	-2.08727
2	Node5798	Niveoscincus_greeni	Oviparous	Viviparous	Oviparous.Viviparous	25.5913	23.8255	30.1108	28.2575	-4.51948
2	Node5815	Lygisaurus_foliorum	Oviparous	Oviparous	Oviparous.Oviparous	25.9426	27.0925	30.8956	32.0014	-4.95299
2	Node5815	Carlia_vivax	Oviparous	Oviparous	Oviparous.Oviparous	25.9426	25.3382	30.8956	31.1392	-4.95299
2	Node5797	Lampropholis_delicata	Oviparous	Oviparous	Oviparous.Oviparous	25.3582	26.5451	29.9046	30.6676	-4.54644
2	Node5784	Bassiana_duperreyi	Oviparous	Oviparous	Oviparous.Oviparous	25.829	22.682	29.7711	26.3136	-3.94206
2	Node6008	Oligosoma_maccanni	Oviparous	Viviparous	Oviparous.Viviparous	25.4683	26.4505	29.0594	29.7824	-3.59113
2	Node6008	Oligosoma_suteri	Oviparous	Oviparous	Oviparous.Viviparous	25.4683	26.2339	29.0594	31.2413	-3.59113
2	Node6053	Sphenomorphus_indicus	Viviparous	Viviparous	Viviparous.Viviparous	21.9655	22.301	25.6631	25.3387	-3.69758
2	Node6058	Sphenomorphus_jobiensis	Viviparous	Oviparous	Viviparous.Oviparous	22.0653	22.9724	25.846	25.8006	-3.78075
2	Node6274	Eulamprus_tympanum	Viviparous	Viviparous	Viviparous.Viviparous	20.4448	20.1786	23.931	23.6743	-3.48611
2	Node6274	Eulamprus_quoyii	Viviparous	Viviparous	Viviparous.Viviparous	20.4448	22.6805	23.931	27.1467	-3.48611
2	Node6081	Saiphos_equalis	Viviparous	Oviparous	Viviparous.Oviparous	20.6266	17.6991	22.9069	19.0975	-2.28032
2	Node6077	Scincella_lateralis	Viviparous	Oviparous	Viviparous.Oviparous	20.7755	18.4797	23.7409	22.2253	-2.96545
2	Node6392	Plestiodon_reynoldsi	Oviparous	Oviparous	Oviparous.Oviparous	28.1248	26.9788	31.2602	30.4308	-3.13534
2	Node6399	Plestiodon_fasciatus	Oviparous	Oviparous	Oviparous.Oviparous	26.647	25.5642	29.7694	29.3047	-3.12241
2	Node6399	Plestiodon_laticeps	Oviparous	Oviparous	Oviparous.Oviparous	26.647	26.7802	29.7694	30.289	-3.12241
2	Node6384	Plestiodon_elegans	Oviparous	Oviparous	Oviparous.Oviparous	27.9539	26.7475	30.9156	29.1677	-2.96174
2	Node6382	Plestiodon_chinensis	Oviparous	Oviparous	Oviparous.Oviparous	27.6027	28.2014	30.847	31.0734	-3.24424
2	Node6418	Chalcides_bedriagai	Viviparous	Viviparous	Viviparous.Viviparous	21.0341	20.5664	22.1616	20.6724	-1.12754
2	Node6418	Chalcides_ocellatus	Viviparous	Viviparous	Viviparous.Viviparous	21.0341	20.684	22.1616	21.8071	-1.12754
2	Node6547	Hemidactylus_frenatus	Oviparous	Oviparous	Oviparous.Oviparous	24.4397	27.4535	25.9689	30.3068	-1.52917
2	Node6863	Lepidodactylus_lugubris	Oviparous	Oviparous	Oviparous.Oviparous	27.6508	25.481	29.1462	28.1348	-1.49538
2	Node6863	Gekko_japonicus	Oviparous	Oviparous	Oviparous.Oviparous	27.6508	26.7616	29.1462	27.5184	-1.49538
2	Node6862	Heteronotia_binoei	Oviparous	Oviparous	Oviparous.Oviparous	25.6818	28.4118	27.2794	29.7185	-1.59767
2	Node6544	Ptyodactylus_hasselquistii	Oviparous	Oviparous	Oviparous.Oviparous	24.4206	28.0314	25.8494	28.7872	-1.42885
2	Node7424	Sphaerodactylus_macrolepis	Oviparous	Oviparous	Oviparous.Oviparous	25.8658	26.8531	27.5783	27.5483	-1.71255
2	Node7424	Gonatodes_humeralis	Oviparous	Oviparous	Oviparous.Oviparous	25.8658	29.1383	27.5783	29.9347	-1.71255
2	Node7609	Goniurosaurus_kuroiwae	Oviparous	Oviparous	Oviparous.Oviparous	24.0957	22.0012	25.9133	22.8232	-1.81761
2	Node7609	Eublepharis_macularius	Oviparous	Oviparous	Oviparous.Oviparous	24.0957	27.7193	25.9133	31.8899	-1.81761
2	Node7735	Woodworthia_maculatus	Oviparous	Viviparous	Oviparous.Viviparous	24.455	24.1204	24.0582	22.2908	0.396805
2	Node7735	Amalosia_lesueurii	Oviparous	Oviparous	Oviparous.Viviparous	24.455	26.9763	24.0582	26.1521	0.396805
2	Node1	Node3	Viviparous	Viviparous	Viviparous.Oviparous	2.97394	19.0006	1.43511	18.9016	1.53884
2	Node3	Node4	Viviparous	Viviparous	Viviparous.Oviparous	19.0006	20.1758	18.9016	20.7671	0.098995
2	Node4	Node5	Viviparous	Viviparous	Viviparous.Viviparous	20.1758	21.7348	20.7671	22.8433	-0.591299
2	Node5	Node6	Viviparous	Viviparous	Viviparous.Viviparous	21.7348	22.5008	22.8433	23.3435	-1.10855
2	Node6	Node10	Viviparous	Viviparous	Viviparous.Viviparous	22.5008	26.1637	23.3435	25.3352	-0.84272
2	Node10	Node15	Viviparous	Viviparous	Viviparous.Viviparous	26.1637	26.9613	25.3352	26.2563	0.828481
2	Node15	Node17	Viviparous	Viviparous	Viviparous.Viviparous	26.9613	25.8624	26.2563	25.2124	0.704923
2	Node17	Node18	Viviparous	Viviparous	Viviparous.Viviparous	25.8624	25.4107	25.2124	24.7498	0.65001
2	Node18	Node19	Viviparous	Viviparous	Viviparous.Viviparous	25.4107	26.484	24.7498	26.0917	0.660996
2	Node19	Node26	Viviparous	Oviparous	Viviparous.Oviparous	26.484	27.6066	26.0917	27.4103	0.392324
2	Node26	Node43	Oviparous	Oviparous	Oviparous.Oviparous	27.6066	26.8172	27.4103	26.5456	0.196328
2	Node43	Node57	Oviparous	Oviparous	Oviparous.Oviparous	26.8172	26.3128	26.5456	25.9647	0.271692
2	Node57	Node76	Oviparous	Oviparous	Oviparous.Oviparous	26.3128	27.4106	25.9647	27.2188	0.348031
2	Node26	Node287	Oviparous	Oviparous	Oviparous.Oviparous	27.6066	26.3701	27.4103	25.9622	0.196328
2	Node18	Node1419	Viviparous	Viviparous	Viviparous.Viviparous	25.4107	25.4159	24.7498	24.7811	0.660996
2	Node1419	Node1455	Viviparous	Oviparous	Viviparous.Oviparous	25.4159	25.0636	24.7811	24.2181	0.634763
2	Node1455	Node1456	Oviparous	Oviparous	Oviparous.Oviparous	25.0636	24.8266	24.2181	23.911	0.845512
2	Node1419	Node1541	Viviparous	Viviparous	Viviparous.Oviparous	25.4159	25.3984	24.7811	25.8778	0.634763
2	Node1541	Node1545	Viviparous	Viviparous	Viviparous.Oviparous	25.3984	27.6478	25.8778	28.0261	-0.479438
2	Node1545	Node1546	Viviparous	Viviparous	Viviparous.Viviparous	27.6478	28.1604	28.0261	29.0995	-0.378389
2	Node1546	Node1547	Viviparous	Viviparous	Viviparous.Viviparous	28.1604	27.6489	29.0995	28.6716	-0.939075
2	Node1546	Node1567	Viviparous	Viviparous	Viviparous.Viviparous	28.1604	26.8051	29.0995	27.1192	-0.939075
2	Node1567	Node1572	Viviparous	Viviparous	Viviparous.Viviparous	26.8051	26.845	27.1192	27.2583	-0.314095
2	Node1545	Node1581	Viviparous	Viviparous	Viviparous.Viviparous	27.6478	24.5281	28.0261	23.734	-0.378389
2	Node1581	Node1583	Viviparous	Viviparous	Viviparous.Viviparous	24.5281	25.4614	23.734	24.4954	0.794062
2	Node17	Node1624	Viviparous	Viviparous	Viviparous.Viviparous	25.8624	26.1369	25.2124	24.8721	0.65001
2	Node1624	Node1989	Viviparous	Viviparous	Viviparous.Oviparous	26.1369	26.5632	24.8721	23.7957	1.26475
2	Node1989	Node2052	Viviparous	Viviparous	Viviparous.Oviparous	26.5632	27.8177	23.7957	25.0202	2.76757
2	Node15	Node2266	Viviparous	Viviparous	Viviparous.Viviparous	26.9613	24.925	26.2563	24.1814	0.704923
2	Node2266	Node2273	Viviparous	Viviparous	Viviparous.Viviparous	24.925	26.7326	24.1814	25.9789	0.743685
2	Node2273	Node2317	Viviparous	Viviparous	Viviparous.Oviparous	26.7326	27.0196	25.9789	26.8393	0.75371
2	Node2317	Node2330	Viviparous	Viviparous	Viviparous.Viviparous	27.0196	25.4825	26.8393	25.0112	0.180345
2	Node2330	Node2408	Viviparous	Viviparous	Viviparous.Viviparous	25.4825	24.9226	25.0112	24.557	0.471332
2	Node2408	Node2412	Viviparous	Viviparous	Viviparous.Viviparous	24.9226	24.6171	24.557	24.5334	0.365624
2	Node2412	Node2426	Viviparous	Viviparous	Viviparous.Viviparous	24.6171	26.3356	24.5334	26.1628	0.083785
2	Node2426	Node2431	Viviparous	Viviparous	Viviparous.Viviparous	26.3356	27.2115	26.1628	27.8386	0.172833
2	Node2431	Node2432	Viviparous	Viviparous	Viviparous.Viviparous	27.2115	26.5076	27.8386	27.0184	-0.62704
2	Node10	Node2571	Viviparous	Viviparous	Viviparous.Viviparous	26.1637	25.0219	25.3352	24.4468	0.828481
2	Node2571	Node2574	Viviparous	Viviparous	Viviparous.Oviparous	25.0219	30.5453	24.4468	30.1311	0.575115
2	Node2574	Node2588	Viviparous	Viviparous	Viviparous.Viviparous	30.5453	29.9425	30.1311	28.8429	0.414246
2	Node2571	Node2620	Viviparous	Oviparous	Viviparous.Oviparous	25.0219	28.3943	24.4468	27.5317	0.575115
2	Node2620	Node2638	Oviparous	Oviparous	Oviparous.Oviparous	28.3943	28.4498	27.5317	27.445	0.862561
2	Node6	Node3098	Viviparous	Viviparous	Viviparous.Viviparous	22.5008	24.1666	23.3435	26.2786	-0.84272
2	Node3098	Node3099	Viviparous	Viviparous	Viviparous.Viviparous	24.1666	23.578	26.2786	25.1808	-2.11193
2	Node3099	Node3100	Viviparous	Oviparous	Viviparous.Oviparous	23.578	25.558	25.1808	31.0414	-1.60279
2	Node3100	Node3101	Oviparous	Oviparous	Oviparous.Oviparous	25.558	29.2235	31.0414	34.6561	-5.48343
2	Node3101	Node3102	Oviparous	Oviparous	Oviparous.Oviparous	29.2235	30.2294	34.6561	35.7339	-5.43263
2	Node3102	Node3103	Oviparous	Oviparous	Oviparous.Oviparous	30.2294	29.6029	35.7339	34.7348	-5.50445
2	Node3103	Node3132	Oviparous	Oviparous	Oviparous.Oviparous	29.6029	29.8101	34.7348	35.3768	-5.1319
2	Node3132	Node3133	Oviparous	Oviparous	Oviparous.Oviparous	29.8101	29.9686	35.3768	34.9152	-5.5667
2	Node3133	Node3137	Oviparous	Oviparous	Oviparous.Oviparous	29.9686	29.1169	34.9152	33.4633	-4.9466
2	Node3137	Node3166	Oviparous	Oviparous	Oviparous.Oviparous	29.1169	30.7534	33.4633	35.0803	-4.34646
2	Node3166	Node3167	Oviparous	Oviparous	Oviparous.Oviparous	30.7534	31.0186	35.0803	36.0006	-4.32692
2	Node3132	Node3230	Oviparous	Oviparous	Oviparous.Oviparous	29.8101	28.7765	35.3768	35.0837	-5.5667
2	Node3230	Node3232	Oviparous	Oviparous	Oviparous.Oviparous	28.7765	28.3071	35.0837	33.667	-6.30724
2	Node3232	Node3244	Oviparous	Oviparous	Oviparous.Oviparous	28.3071	28.2912	33.667	33.045	-5.35985
2	Node3230	Node3266	Oviparous	Oviparous	Oviparous.Oviparous	28.7765	26.4634	35.0837	33.1917	-6.30724
2	Node3266	Node3269	Oviparous	Oviparous	Oviparous.Oviparous	26.4634	26.5175	33.1917	34.0264	-6.7283
2	Node3269	Node3271	Oviparous	Oviparous	Oviparous.Oviparous	26.5175	26.4543	34.0264	33.8095	-7.5089
2	Node3102	Node3283	Oviparous	Oviparous	Oviparous.Oviparous	30.2294	28.7091	35.7339	34.4323	-5.50445
2	Node3283	Node3323	Oviparous	Oviparous	Oviparous.Oviparous	28.7091	29.3809	34.4323	35.3083	-5.72326
2	Node3323	Node3324	Oviparous	Viviparous	Oviparous.Viviparous	29.3809	27.6653	35.3083	32.6418	-5.9274
2	Node3324	Node3326	Viviparous	Viviparous	Viviparous.Viviparous	27.6653	29.0182	32.6418	33.6869	-4.97648
2	Node3326	Node3329	Viviparous	Viviparous	Viviparous.Viviparous	29.0182	28.9367	33.6869	33.3076	-4.66865
2	Node3329	Node3330	Viviparous	Viviparous	Viviparous.Viviparous	28.9367	29.3049	33.3076	33.5925	-4.37083
2	Node3324	Node3333	Viviparous	Viviparous	Viviparous.Viviparous	27.6653	28.0704	32.6418	32.5653	-4.97648
2	Node3333	Node3338	Viviparous	Viviparous	Viviparous.Viviparous	28.0704	28.749	32.5653	33.578	-4.49493
2	Node3323	Node3343	Oviparous	Oviparous	Oviparous.Viviparous	29.3809	25.1081	35.3083	32.4117	-5.9274
2	Node3343	Node3344	Oviparous	Oviparous	Oviparous.Oviparous	25.1081	25.7027	32.4117	33.1439	-7.30359
2	Node3344	Node3346	Oviparous	Viviparous	Oviparous.Viviparous	25.7027	23.5155	33.1439	30.8285	-7.44117
2	Node3344	Node3363	Oviparous	Oviparous	Oviparous.Viviparous	25.7027	26.0801	33.1439	32.6073	-7.44117
2	Node3363	Node3365	Oviparous	Viviparous	Oviparous.Viviparous	26.0801	27.8029	32.6073	35.2671	-6.52716
2	Node3363	Node3384	Oviparous	Oviparous	Oviparous.Viviparous	26.0801	25.5561	32.6073	32.0085	-6.52716
2	Node3384	Node3385	Oviparous	Oviparous	Oviparous.Oviparous	25.5561	24.7176	32.0085	31.0919	-6.4524
2	Node3385	Node3392	Oviparous	Oviparous	Oviparous.Oviparous	24.7176	24.7588	31.0919	30.6442	-6.37426
2	Node3384	Node3397	Oviparous	Oviparous	Oviparous.Oviparous	25.5561	26.5328	32.0085	33.1803	-6.4524
2	Node3397	Node3405	Oviparous	Oviparous	Oviparous.Oviparous	26.5328	26.598	33.1803	33.5094	-6.64748
2	Node3343	Node3428	Oviparous	Oviparous	Oviparous.Oviparous	25.1081	26.0896	32.4117	32.8672	-7.30359
2	Node3428	Node3433	Oviparous	Oviparous	Oviparous.Viviparous	26.0896	26.7069	32.8672	33.5556	-6.77755
2	Node3433	Node3434	Oviparous	Oviparous	Oviparous.Oviparous	26.7069	26.9956	33.5556	34.1284	-6.84877
2	Node3434	Node3435	Oviparous	Oviparous	Oviparous.Oviparous	26.9956	26.9881	34.1284	33.9694	-7.13288
2	Node3435	Node3437	Oviparous	Oviparous	Oviparous.Oviparous	26.9881	27.3708	33.9694	35.1095	-6.98131
2	Node3437	Node3438	Oviparous	Oviparous	Oviparous.Oviparous	27.3708	26.7571	35.1095	34.3405	-7.73871
2	Node3435	Node3444	Oviparous	Oviparous	Oviparous.Oviparous	26.9881	26.9893	33.9694	34.8285	-6.98131
2	Node3444	Node3445	Oviparous	Oviparous	Oviparous.Oviparous	26.9893	27.7957	34.8285	36.3643	-7.83922
2	Node3444	Node3448	Oviparous	Oviparous	Oviparous.Oviparous	26.9893	28.0611	34.8285	35.8466	-7.83922
2	Node3433	Node3450	Oviparous	Oviparous	Oviparous.Oviparous	26.7069	26.268	33.5556	32.9248	-6.84877
2	Node3450	Node3452	Oviparous	Viviparous	Oviparous.Viviparous	26.268	27.0002	32.9248	33.3215	-6.65677
2	Node3450	Node3464	Oviparous	Oviparous	Oviparous.Viviparous	26.268	27.111	32.9248	34.0465	-6.65677
2	Node3464	Node3465	Oviparous	Oviparous	Oviparous.Oviparous	27.111	26.1869	34.0465	32.8579	-6.93545
2	Node3465	Node3468	Oviparous	Viviparous	Oviparous.Viviparous	26.1869	26.3768	32.8579	32.8224	-6.67101
2	Node3464	Node3473	Oviparous	Oviparous	Oviparous.Oviparous	27.111	27.6407	34.0465	34.3255	-6.93545
2	Node3473	Node3481	Oviparous	Oviparous	Oviparous.Oviparous	27.6407	27.9517	34.3255	34.3873	-6.68482
2	Node3101	Node3484	Oviparous	Oviparous	Oviparous.Oviparous	29.2235	27.488	34.6561	32.7286	-5.43263
2	Node3484	Node3598	Oviparous	Oviparous	Oviparous.Oviparous	27.488	27.5832	32.7286	32.1061	-5.24062
2	Node3598	Node3626	Oviparous	Oviparous	Oviparous.Oviparous	27.5832	26.5671	32.1061	31.1951	-4.52287
2	Node3626	Node3639	Oviparous	Oviparous	Oviparous.Oviparous	26.5671	27.1955	31.1951	32.407	-4.62799
2	Node3639	Node3663	Oviparous	Oviparous	Oviparous.Oviparous	27.1955	25.933	32.407	30.4702	-5.21154
2	Node3626	Node3795	Oviparous	Oviparous	Oviparous.Oviparous	26.5671	26.4319	31.1951	31.1391	-4.62799
2	Node3795	Node3796	Oviparous	Oviparous	Oviparous.Oviparous	26.4319	26.1891	31.1391	31.3111	-4.7072
2	Node3796	Node3797	Oviparous	Oviparous	Oviparous.Oviparous	26.1891	25.806	31.3111	30.8562	-5.12196
2	Node3797	Node3798	Oviparous	Oviparous	Oviparous.Oviparous	25.806	25.9562	30.8562	30.9151	-5.05022
2	Node3798	Node3804	Oviparous	Oviparous	Oviparous.Oviparous	25.9562	24.5728	30.9151	28.043	-4.95888
2	Node3797	Node3817	Oviparous	Oviparous	Oviparous.Oviparous	25.806	24.192	30.8562	28.6124	-5.05022
2	Node3817	Node3818	Oviparous	Oviparous	Oviparous.Oviparous	24.192	24.8511	28.6124	29.5242	-4.42039
2	Node3796	Node3829	Oviparous	Oviparous	Oviparous.Oviparous	26.1891	25.7361	31.3111	31.6507	-5.12196
2	Node3829	Node3831	Oviparous	Oviparous	Oviparous.Oviparous	25.7361	24.3585	31.6507	30.5393	-5.91458
2	Node3795	Node3843	Oviparous	Oviparous	Oviparous.Oviparous	26.4319	27.8674	31.1391	31.6423	-4.7072
2	Node3100	Node3874	Oviparous	Oviparous	Oviparous.Oviparous	25.558	29.7683	31.0414	35.9348	-5.48343
2	Node3874	Node3879	Oviparous	Oviparous	Oviparous.Oviparous	29.7683	28.4833	35.9348	34.223	-6.16648
2	Node3879	Node3888	Oviparous	Oviparous	Oviparous.Oviparous	28.4833	28.3303	34.223	33.8138	-5.73972
2	Node3888	Node3896	Oviparous	Oviparous	Oviparous.Oviparous	28.3303	28.6	33.8138	34.3299	-5.48355
2	Node3896	Node3897	Oviparous	Oviparous	Oviparous.Oviparous	28.6	27.9811	34.3299	33.7021	-5.72988
2	Node3897	Node3898	Oviparous	Oviparous	Oviparous.Oviparous	27.9811	27.5632	33.7021	33.2387	-5.72103
2	Node3898	Node3899	Oviparous	Oviparous	Oviparous.Oviparous	27.5632	26.9801	33.2387	32.4735	-5.67548
2	Node3899	Node3900	Oviparous	Oviparous	Oviparous.Oviparous	26.9801	26.7252	32.4735	32.2351	-5.49341
2	Node3900	Node3902	Oviparous	Viviparous	Oviparous.Viviparous	26.7252	26.8922	32.2351	32.3019	-5.50993
2	Node3902	Node3903	Viviparous	Viviparous	Viviparous.Viviparous	26.8922	27.4162	32.3019	32.9722	-5.4097
2	Node3902	Node3916	Viviparous	Viviparous	Viviparous.Viviparous	26.8922	26.4065	32.3019	30.5001	-5.4097
2	Node3900	Node3918	Oviparous	Oviparous	Oviparous.Viviparous	26.7252	27.128	32.2351	32.8561	-5.50993
2	Node3918	Node3930	Oviparous	Oviparous	Oviparous.Viviparous	27.128	28.0848	32.8561	33.3497	-5.72804
2	Node3930	Node3931	Oviparous	Oviparous	Oviparous.Oviparous	28.0848	28.1161	33.3497	33.725	-5.26485
2	Node3931	Node3932	Oviparous	Oviparous	Oviparous.Oviparous	28.1161	28.8789	33.725	34.868	-5.6089
2	Node3899	Node3935	Oviparous	Oviparous	Oviparous.Oviparous	26.9801	28.6316	32.4735	34.2982	-5.49341
2	Node3935	Node3939	Oviparous	Oviparous	Oviparous.Oviparous	28.6316	28.3902	34.2982	33.8246	-5.66658
2	Node3898	Node3940	Oviparous	Oviparous	Oviparous.Oviparous	27.5632	29.7679	33.2387	35.4907	-5.67548
2	Node3874	Node3974	Oviparous	Oviparous	Oviparous.Oviparous	29.7683	28.5409	35.9348	33.9832	-6.16648
2	Node3099	Node3988	Viviparous	Oviparous	Viviparous.Oviparous	23.578	28.3458	25.1808	30.5398	-1.60279
2	Node3988	Node3990	Oviparous	Oviparous	Oviparous.Oviparous	28.3458	29.9867	30.5398	32.7287	-2.19403
2	Node3990	Node3991	Oviparous	Oviparous	Oviparous.Oviparous	29.9867	31.8326	32.7287	34.2345	-2.74199
2	Node3991	Node4019	Oviparous	Oviparous	Oviparous.Oviparous	31.8326	29.2575	34.2345	33.2383	-2.40191
2	Node4019	Node4021	Oviparous	Oviparous	Oviparous.Oviparous	29.2575	29.9261	33.2383	34.9754	-3.98082
2	Node3991	Node4081	Oviparous	Oviparous	Oviparous.Oviparous	31.8326	31.0812	34.2345	32.9401	-2.40191
2	Node4081	Node4084	Oviparous	Oviparous	Oviparous.Oviparous	31.0812	32.5266	32.9401	33.1568	-1.85884
2	Node4081	Node4255	Oviparous	Oviparous	Oviparous.Oviparous	31.0812	28.8472	32.9401	30.6325	-1.85884
2	Node4255	Node4279	Oviparous	Oviparous	Oviparous.Oviparous	28.8472	29.8006	30.6325	33.363	-1.78522
2	Node4279	Node4281	Oviparous	Viviparous	Oviparous.Viviparous	29.8006	28.8529	33.363	32.1814	-3.56234
2	Node4279	Node4287	Oviparous	Oviparous	Oviparous.Viviparous	29.8006	30.6548	33.363	34.3369	-3.56234
2	Node4255	Node4296	Oviparous	Oviparous	Oviparous.Oviparous	28.8472	28.0358	30.6325	29.8723	-1.78522
2	Node3988	Node4413	Oviparous	Oviparous	Oviparous.Oviparous	28.3458	25.6692	30.5398	29.0227	-2.19403
2	Node4413	Node4497	Oviparous	Oviparous	Oviparous.Oviparous	25.6692	25.2015	29.0227	28.3044	-3.35351
2	Node3098	Node4523	Viviparous	Viviparous	Viviparous.Viviparous	24.1666	23.943	26.2786	25.0786	-2.11193
2	Node4523	Node4525	Viviparous	Viviparous	Viviparous.Oviparous	23.943	23.2804	25.0786	23.0451	-1.13556
2	Node4525	Node4529	Viviparous	Viviparous	Viviparous.Viviparous	23.2804	21.4299	23.0451	23.469	0.23528
2	Node4529	Node4545	Viviparous	Viviparous	Viviparous.Viviparous	21.4299	23.6921	23.469	26.3237	-2.03902
2	Node4525	Node4643	Viviparous	Viviparous	Viviparous.Viviparous	23.2804	24.2934	23.0451	24.1284	0.23528
2	Node5	Node4715	Viviparous	Viviparous	Viviparous.Viviparous	21.7348	22.4923	22.8433	23.9201	-1.10855
2	Node4715	Node4716	Viviparous	Viviparous	Viviparous.Oviparous	22.4923	23.5879	23.9201	25.9708	-1.42772
2	Node4716	Node4866	Viviparous	Oviparous	Viviparous.Oviparous	23.5879	29.3503	25.9708	32.6722	-2.38294
2	Node4866	Node4878	Oviparous	Oviparous	Oviparous.Oviparous	29.3503	29.2708	32.6722	32.9931	-3.32192
2	Node4878	Node4879	Oviparous	Oviparous	Oviparous.Oviparous	29.2708	26.3931	32.9931	31.0363	-3.72223
2	Node4879	Node4881	Oviparous	Oviparous	Oviparous.Oviparous	26.3931	28.9338	31.0363	34.3782	-4.64322
2	Node4881	Node4882	Oviparous	Oviparous	Oviparous.Oviparous	28.9338	28.3755	34.3782	34.0599	-5.44438
2	Node4882	Node4884	Oviparous	Oviparous	Oviparous.Oviparous	28.3755	27.7574	34.0599	33.6059	-5.68444
2	Node4884	Node4885	Oviparous	Oviparous	Oviparous.Oviparous	27.7574	28.2829	33.6059	34.3324	-5.8485
2	Node4884	Node4888	Oviparous	Oviparous	Oviparous.Oviparous	27.7574	27.9933	33.6059	33.6738	-5.8485
2	Node4881	Node4893	Oviparous	Oviparous	Oviparous.Oviparous	28.9338	28.8003	34.3782	34.1172	-5.44438
2	Node4893	Node4895	Oviparous	Oviparous	Oviparous.Oviparous	28.8003	28.5142	34.1172	33.9241	-5.31691
2	Node4879	Node4900	Oviparous	Oviparous	Oviparous.Oviparous	26.3931	25.318	31.0363	30.0463	-4.64322
2	Node4900	Node4901	Oviparous	Oviparous	Oviparous.Oviparous	25.318	24.6863	30.0463	30.022	-4.72823
2	Node4901	Node4903	Oviparous	Oviparous	Oviparous.Oviparous	24.6863	24.9382	30.022	30.0969	-5.33571
2	Node4900	Node4904	Oviparous	Oviparous	Oviparous.Oviparous	25.318	25.4807	30.0463	30.2054	-4.72823
2	Node4904	Node4905	Oviparous	Oviparous	Oviparous.Oviparous	25.4807	23.5642	30.2054	27.8698	-4.72462
2	Node4904	Node4906	Oviparous	Oviparous	Oviparous.Oviparous	25.4807	25.5398	30.2054	30.3573	-4.72462
2	Node4906	Node4919	Oviparous	Oviparous	Oviparous.Oviparous	25.5398	25.7881	30.3573	30.587	-4.81747
2	Node4919	Node4928	Oviparous	Oviparous	Oviparous.Oviparous	25.7881	24.2287	30.587	27.3803	-4.79888
2	Node4928	Node4935	Oviparous	Oviparous	Oviparous.Oviparous	24.2287	25.6358	27.3803	29.9498	-3.15159
2	Node4919	Node4945	Oviparous	Oviparous	Oviparous.Oviparous	25.7881	26.0334	30.587	29.9835	-4.79888
2	Node4878	Node4990	Oviparous	Oviparous	Oviparous.Oviparous	29.2708	29.7464	32.9931	33.3081	-3.72223
2	Node4990	Node5078	Oviparous	Oviparous	Oviparous.Oviparous	29.7464	29.2068	33.3081	33.3268	-3.56167
2	Node5078	Node5079	Oviparous	Oviparous	Oviparous.Viviparous	29.2068	28.5087	33.3268	32.3825	-4.11999
2	Node5078	Node5081	Oviparous	Viviparous	Oviparous.Viviparous	29.2068	28.8973	33.3268	33.8111	-4.11999
2	Node4715	Node5396	Viviparous	Oviparous	Viviparous.Oviparous	22.4923	29.1088	23.9201	35.6351	-1.42772
2	Node5396	Node5416	Oviparous	Oviparous	Oviparous.Oviparous	29.1088	30.2251	35.6351	36.8831	-6.52628
2	Node5416	Node5418	Oviparous	Oviparous	Oviparous.Oviparous	30.2251	30.5785	36.8831	37.9843	-6.65801
2	Node5418	Node5419	Oviparous	Oviparous	Oviparous.Oviparous	30.5785	30.7153	37.9843	37.8563	-7.40578
2	Node5418	Node5433	Oviparous	Oviparous	Oviparous.Oviparous	30.5785	29.3839	37.9843	37.0581	-7.40578
2	Node5433	Node5451	Oviparous	Oviparous	Oviparous.Oviparous	29.3839	31.1378	37.0581	39.9247	-7.67424
2	Node4	Node5484	Viviparous	Viviparous	Viviparous.Viviparous	20.1758	24.8823	20.7671	28.3768	-0.591299
2	Node5484	Node5549	Viviparous	Viviparous	Viviparous.Viviparous	24.8823	30.1808	28.3768	33.4889	-3.49443
2	Node5549	Node5566	Viviparous	Viviparous	Viviparous.Oviparous	30.1808	28.0706	33.4889	30.8808	-3.3081
2	Node5566	Node5568	Viviparous	Viviparous	Viviparous.Viviparous	28.0706	26.912	30.8808	29.9973	-2.8102
2	Node5568	Node5572	Viviparous	Viviparous	Viviparous.Viviparous	26.912	26.6278	29.9973	29.6801	-3.0853
2	Node5572	Node5579	Viviparous	Viviparous	Viviparous.Viviparous	26.6278	27.071	29.6801	29.7226	-3.05234
2	Node5579	Node5580	Viviparous	Viviparous	Viviparous.Viviparous	27.071	28.4312	29.7226	31.1507	-2.65158
2	Node5566	Node5589	Viviparous	Viviparous	Viviparous.Viviparous	28.0706	28.3908	30.8808	31.1075	-2.8102
2	Node5484	Node5604	Viviparous	Viviparous	Viviparous.Viviparous	24.8823	23.9185	28.3768	26.9833	-3.49443
2	Node5604	Node5605	Viviparous	Viviparous	Viviparous.Viviparous	23.9185	23.4323	26.9833	26.4531	-3.06481
2	Node5605	Node5606	Viviparous	Viviparous	Viviparous.Viviparous	23.4323	23.7274	26.4531	26.396	-3.0208
2	Node5606	Node5670	Viviparous	Viviparous	Viviparous.Oviparous	23.7274	27.4248	26.396	29.5121	-2.66864
2	Node5670	Node5674	Viviparous	Viviparous	Viviparous.Viviparous	27.4248	28.8675	29.5121	31.4424	-2.08727
2	Node5674	Node5704	Viviparous	Viviparous	Viviparous.Oviparous	28.8675	29.9485	31.4424	32.7685	-2.57487
2	Node5704	Node5713	Viviparous	Viviparous	Viviparous.Viviparous	29.9485	30.1228	32.7685	32.853	-2.82004
2	Node5713	Node5720	Viviparous	Viviparous	Viviparous.Viviparous	30.1228	29.4044	32.853	31.8973	-2.73014
2	Node5606	Node5775	Viviparous	Oviparous	Viviparous.Oviparous	23.7274	26.1876	26.396	29.8336	-2.66864
2	Node5775	Node5784	Oviparous	Oviparous	Oviparous.Oviparous	26.1876	25.829	29.8336	29.7711	-3.646
2	Node5784	Node5797	Oviparous	Oviparous	Oviparous.Oviparous	25.829	25.3582	29.7711	29.9046	-3.94206
2	Node5797	Node5798	Oviparous	Oviparous	Oviparous.Oviparous	25.3582	25.5913	29.9046	30.1108	-4.54644
2	Node5798	Node5815	Oviparous	Oviparous	Oviparous.Viviparous	25.5913	25.9426	30.1108	30.8956	-4.51948
2	Node5775	Node6008	Oviparous	Oviparous	Oviparous.Oviparous	26.1876	25.4683	29.8336	29.0594	-3.646
2	Node5605	Node6053	Viviparous	Viviparous	Viviparous.Viviparous	23.4323	21.9655	26.4531	25.6631	-3.0208
2	Node6053	Node6058	Viviparous	Viviparous	Viviparous.Viviparous	21.9655	22.0653	25.6631	25.846	-3.69758
2	Node6058	Node6077	Viviparous	Viviparous	Viviparous.Oviparous	22.0653	20.7755	25.846	23.7409	-3.78075
2	Node6077	Node6081	Viviparous	Viviparous	Viviparous.Oviparous	20.7755	20.6266	23.7409	22.9069	-2.96545
2	Node6081	Node6274	Viviparous	Viviparous	Viviparous.Oviparous	20.6266	20.4448	22.9069	23.931	-2.28032
2	Node5604	Node6377	Viviparous	Viviparous	Viviparous.Viviparous	23.9185	22.3881	26.9833	24.5193	-3.06481
2	Node6377	Node6382	Viviparous	Oviparous	Viviparous.Oviparous	22.3881	27.6027	24.5193	30.847	-2.13121
2	Node6382	Node6384	Oviparous	Oviparous	Oviparous.Oviparous	27.6027	27.9539	30.847	30.9156	-3.24424
2	Node6384	Node6392	Oviparous	Oviparous	Oviparous.Oviparous	27.9539	28.1248	30.9156	31.2602	-2.96174
2	Node6392	Node6399	Oviparous	Oviparous	Oviparous.Oviparous	28.1248	26.647	31.2602	29.7694	-3.13534
2	Node6377	Node6418	Viviparous	Viviparous	Viviparous.Oviparous	22.3881	21.0341	24.5193	22.1616	-2.13121
2	Node3	Node6541	Viviparous	Oviparous	Viviparous.Oviparous	19.0006	23.7801	18.9016	23.8866	0.098995
2	Node6541	Node6542	Oviparous	Oviparous	Oviparous.Oviparous	23.7801	24.5172	23.8866	25.5589	-0.106434
2	Node6542	Node6543	Oviparous	Oviparous	Oviparous.Oviparous	24.5172	23.9374	25.5589	24.8354	-1.04164
2	Node6543	Node6544	Oviparous	Oviparous	Oviparous.Oviparous	23.9374	24.4206	24.8354	25.8494	-0.898027
2	Node6544	Node6547	Oviparous	Oviparous	Oviparous.Oviparous	24.4206	24.4397	25.8494	25.9689	-1.42885
2	Node6547	Node6862	Oviparous	Oviparous	Oviparous.Oviparous	24.4397	25.6818	25.9689	27.2794	-1.52917
2	Node6862	Node6863	Oviparous	Oviparous	Oviparous.Oviparous	25.6818	27.6508	27.2794	29.1462	-1.59767
2	Node6543	Node7424	Oviparous	Oviparous	Oviparous.Oviparous	23.9374	25.8658	24.8354	27.5783	-0.898027
2	Node6542	Node7609	Oviparous	Oviparous	Oviparous.Oviparous	24.5172	24.0957	25.5589	25.9133	-1.04164
2	Node6541	Node7735	Oviparous	Oviparous	Oviparous.Oviparous	23.7801	24.455	23.8866	24.0582	-0.106434
3	Node1	Sphenodon_punctatus	Viviparous	Oviparous	Viviparous.Oviparous	1.89078	23.6042	0.149394	24.6657	1.74138
3	Node43	Orthriophis_taeniurus	Oviparous	Oviparous	Oviparous.Oviparous	26.0909	27.0766	24.4421	24.533	1.6488
3	Node57	Elaphe_carinata	Oviparous	Oviparous	Oviparous.Oviparous	26.6606	27.2908	25.0458	25.4108	1.61478
3	Node76	Pituophis_melanoleucus	Oviparous	Oviparous	Oviparous.Oviparous	27.1751	27.2354	25.0504	25.0779	2.12469
3	Node76	Pituophis_catenifer	Oviparous	Oviparous	Oviparous.Oviparous	27.1751	27.2534	25.0504	24.8929	2.12469
3	Node287	Ptyas_mucosa	Oviparous	Oviparous	Oviparous.Oviparous	26.6694	26.7033	25.3963	24.946	1.27311
3	Node287	Ptyas_korros	Oviparous	Oviparous	Oviparous.Oviparous	26.6694	27.2791	25.3963	25.7529	1.27311
3	Node19	Heterodon_platirhinos	Viviparous	Oviparous	Viviparous.Oviparous	26.2027	26.4498	24.3232	27.4553	1.87952
3	Node1456	Xenochrophis_piscator	Oviparous	Oviparous	Oviparous.Oviparous	27.5728	27.524	26.4798	26.3624	1.09298
3	Node1456	Xenochrophis_vittatus	Oviparous	Oviparous	Oviparous.Oviparous	27.5728	26.2105	26.4798	23.8471	1.09298
3	Node1455	Rhabdophis_tigrinus	Oviparous	Oviparous	Oviparous.Oviparous	26.7773	27.6791	25.759	26.8376	1.01832
3	Node1541	Natrix_natrix	Viviparous	Oviparous	Viviparous.Oviparous	26.0765	25.3842	24.4365	25.723	1.64003
3	Node1547	Thamnophis_sauritus	Viviparous	Viviparous	Viviparous.Viviparous	29.386	29.7523	27.7473	28.8399	1.63866
3	Node1547	Thamnophis_sirtalis	Viviparous	Viviparous	Viviparous.Viviparous	29.386	29.3478	27.7473	28.0434	1.63866
3	Node1567	Thamnophis_elegans	Viviparous	Viviparous	Viviparous.Viviparous	27.241	27.3083	25.6816	25.6902	1.55945
3	Node1572	Thamnophis_ordinoides	Viviparous	Viviparous	Viviparous.Viviparous	26.7141	26.7653	25.2353	25.0284	1.47886
3	Node1572	Thamnophis_gigas	Viviparous	Viviparous	Viviparous.Viviparous	26.7141	26.7474	25.2353	25.1856	1.47886
3	Node1583	Nerodia_sipedon	Viviparous	Viviparous	Viviparous.Viviparous	25.1507	26.3632	24.1364	25.9731	1.01433
3	Node1583	Nerodia_fasciata	Viviparous	Viviparous	Viviparous.Viviparous	25.1507	25.2551	24.1364	25.0974	1.01433
3	Node1581	Nerodia_rhombifer	Viviparous	Viviparous	Viviparous.Viviparous	25.5102	25.4585	24.4254	24.1679	1.08484
3	Node1624	Malpolon_monspessulanus	Viviparous	Oviparous	Viviparous.Oviparous	29.1543	30.4882	27.0785	29.5611	2.0758
3	Node1989	Naja_atra	Viviparous	Oviparous	Viviparous.Oviparous	28.524	29.8233	26.1494	27.4559	2.37457
3	Node2054	Acanthophis_praelongus	Viviparous	Viviparous	Viviparous.Viviparous	29.4426	30.5202	27.8127	29.2077	1.62991
3	Node2054	Hoplocephalus_bitorquatus	Viviparous	Viviparous	Viviparous.Viviparous	29.4426	24.8567	27.8127	24.0114	1.62991
3	Node2273	Deinagkistrodon_acutus	Viviparous	Oviparous	Viviparous.Oviparous	21.6612	24.4806	20.944	24.1175	0.717243
3	Node2317	Gloydius_brevicaudus	Viviparous	Viviparous	Viviparous.Viviparous	23.33	28.1433	22.059	26.3385	1.27101
3	Node2330	Bothrops_insularis	Viviparous	Viviparous	Viviparous.Viviparous	24.3506	24.9482	22.6812	25.7889	1.6694
3	Node2408	Agkistrodon_piscivorus	Viviparous	Viviparous	Viviparous.Viviparous	24.2198	24.6084	22.703	22.7797	1.51673
3	Node2412	Sistrurus_catenatus	Viviparous	Viviparous	Viviparous.Viviparous	26.1807	28.5883	24.7537	27.338	1.42701
3	Node2431	Crotalus_scutulatus	Viviparous	Viviparous	Viviparous.Viviparous	27.1533	28.7369	26.0539	27.3938	1.09936
3	Node2432	Crotalus_oreganus	Viviparous	Viviparous	Viviparous.Viviparous	27.3649	26.8455	26.102	26.0421	1.26292
3	Node2432	Crotalus_viridis	Viviparous	Viviparous	Viviparous.Viviparous	27.3649	26.5302	26.102	25.5265	1.26292
3	Node2426	Crotalus_horridus	Viviparous	Viviparous	Viviparous.Viviparous	26.5618	25.8726	24.1569	23.571	2.40492
3	Node2266	Vipera_aspis	Viviparous	Viviparous	Viviparous.Viviparous	23.4702	26.4655	22.5411	26.9614	0.929148
3	Node2588	Chilabothrus_chrysogaster	Viviparous	Viviparous	Viviparous.Viviparous	26.0577	25.424	26.4823	24.747	-0.42457
3	Node2588	Boa_constrictor	Viviparous	Viviparous	Viviparous.Viviparous	26.0577	28.5945	26.4823	30.1143	-0.42457
3	Node2574	Charina_bottae	Viviparous	Viviparous	Viviparous.Viviparous	27.894	26.0149	28.2045	26.3062	-0.31049
3	Node2620	Python_molurus	Oviparous	Oviparous	Oviparous.Oviparous	28.5868	27.8882	27.3263	25.7928	1.26052
3	Node2644	Morelia_spilota	Oviparous	Oviparous	Oviparous.Oviparous	29.2914	28.2129	28.0286	26.0899	1.2628
3	Node2644	Antaresia_childreni	Oviparous	Oviparous	Oviparous.Oviparous	29.2914	30.1958	28.0286	28.8976	1.2628
3	Node3103	Crotaphytus_collaris	Oviparous	Oviparous	Oviparous.Oviparous	26.5331	29.0979	31.3333	36.6781	-4.80024
3	Node3133	Dipsosaurus_dorsalis	Oviparous	Oviparous	Oviparous.Oviparous	30.3681	30.2531	35.2053	35.0274	-4.83723
3	Node3137	Cyclura_nubila	Oviparous	Oviparous	Oviparous.Oviparous	31.4032	31.4463	35.8143	35.71	-4.41109
3	Node3167	Conolophus_subcristatus	Oviparous	Oviparous	Oviparous.Oviparous	31.9316	32.0923	36.5495	36.6299	-4.61786
3	Node3167	Conolophus_pallidus	Oviparous	Oviparous	Oviparous.Oviparous	31.9316	32.5088	36.5495	37.2301	-4.61786
3	Node3166	Amblyrhynchus_cristatus	Oviparous	Oviparous	Oviparous.Oviparous	31.6183	30.7048	36.2527	35.3726	-4.63443
3	Node3231	Microlophus_bivittatus	Oviparous	Oviparous	Oviparous.Oviparous	26.92	28.5173	30.034	31.9483	-3.11409
3	Node3244	Microlophus_peruvianus	Oviparous	Oviparous	Oviparous.Oviparous	28.6917	31.6248	31.9247	35.4581	-3.23299
3	Node3244	Microlophus_atacamensis	Oviparous	Oviparous	Oviparous.Oviparous	28.6917	27.9254	31.9247	30.9849	-3.23299
3	Node3265	Tropidurus_cocorobensis	Oviparous	Oviparous	Oviparous.Oviparous	27.8196	27.2474	31.5194	31.2157	-3.69978
3	Node3275	Tropidurus_oreadicus	Oviparous	Oviparous	Oviparous.Oviparous	29.0365	29.7519	33.6608	34.7907	-4.62427
3	Node3276	Tropidurus_torquatus	Oviparous	Oviparous	Oviparous.Oviparous	29.0902	29.0672	33.2014	33.1562	-4.11125
3	Node3276	Tropidurus_hispidus	Oviparous	Oviparous	Oviparous.Oviparous	29.0902	29.4386	33.2014	33.6076	-4.11125
3	Node3283	Oplurus_cuvieri	Oviparous	Oviparous	Oviparous.Oviparous	27.4058	28.7161	32.7979	36.2107	-5.39217
3	Node3327	Phymaturus_patagonicus	Viviparous	Viviparous	Viviparous.Viviparous	26.8292	26.41	31.347	31.1372	-4.51789
3	Node3332	Phymaturus_somuncurensis	Viviparous	Viviparous	Viviparous.Viviparous	26.8944	27.7771	31.6629	32.0491	-4.76847
3	Node3332	Phymaturus_indistinctus	Viviparous	Viviparous	Viviparous.Viviparous	26.8944	27.5352	31.6629	32.8129	-4.76847
3	Node3338	Phymaturus_palluma	Viviparous	Viviparous	Viviparous.Viviparous	27.696	27.9942	32.5914	32.7822	-4.89531
3	Node3342	Phymaturus_mallimaccii	Viviparous	Viviparous	Viviparous.Viviparous	27.8495	28.1577	32.7	32.8435	-4.85041
3	Node3342	Phymaturus_antofagastensis	Viviparous	Viviparous	Viviparous.Viviparous	27.8495	27.9391	32.7	32.7845	-4.85041
3	Node3341	Phymaturus_punae	Viviparous	Viviparous	Viviparous.Viviparous	27.8224	27.717	32.8373	32.9833	-5.01485
3	Node3353	Liolaemus_magellanicus	Viviparous	Viviparous	Viviparous.Viviparous	25.3355	24.4529	29.9603	29.4886	-4.62476
3	Node3353	Liolaemus_sarmientoi	Viviparous	Viviparous	Viviparous.Viviparous	25.3355	24.0675	29.9603	29.8483	-4.62476
3	Node3367	Liolaemus_dorbignyi	Viviparous	Viviparous	Viviparous.Viviparous	27.6422	27.4302	32.4546	32.353	-4.81234
3	Node3367	Liolaemus_vallecurensis	Viviparous	Viviparous	Viviparous.Viviparous	27.6422	28.7662	32.4546	34.1968	-4.81234
3	Node3386	Liolaemus_pseudoanomalus	Oviparous	Oviparous	Oviparous.Oviparous	28.6884	28.8234	33.9175	35.1859	-5.2291
3	Node3396	Liolaemus_lutzae	Oviparous	Oviparous	Oviparous.Oviparous	27.6319	27.3387	32.6363	31.9806	-5.00437
3	Node3396	Liolaemus_occipitalis	Oviparous	Oviparous	Oviparous.Oviparous	27.6319	26.9863	32.6363	32.0434	-5.00437
3	Node3398	Liolaemus_boulengeri	Oviparous	Oviparous	Oviparous.Oviparous	29.031	27.8338	33.6719	32.4745	-4.64098
3	Node3406	Liolaemus_ornatus	Oviparous	Viviparous	Oviparous.Viviparous	27.0263	27.1022	32.0618	32.4877	-5.03554
3	Node3406	Liolaemus_quilmes	Oviparous	Oviparous	Oviparous.Viviparous	27.0263	27.5815	32.0618	32.1119	-5.03554
3	Node3428	Liolaemus_walkeri	Oviparous	Viviparous	Oviparous.Viviparous	29.2745	28.3325	34.2877	34.6644	-5.01321
3	Node3432	Liolaemus_tenuis	Oviparous	Oviparous	Oviparous.Oviparous	29.4151	30.4585	34.5951	36.3436	-5.17996
3	Node3435	Liolaemus_pseudolemniscatus	Oviparous	Oviparous	Oviparous.Oviparous	29.0987	29.9806	34.5159	35.1634	-5.41719
3	Node3436	Liolaemus_platei	Oviparous	Oviparous	Oviparous.Oviparous	29.5765	29.8102	34.7627	35.3428	-5.18612
3	Node3436	Liolaemus_nigromaculatus	Oviparous	Oviparous	Oviparous.Oviparous	29.5765	29.1967	34.7627	34.4129	-5.18612
3	Node3442	Liolaemus_fuscus	Oviparous	Oviparous	Oviparous.Viviparous	31.7567	33.2433	36.5031	38.3161	-4.7464
3	Node3442	Liolaemus_nigroviridis	Oviparous	Viviparous	Oviparous.Viviparous	31.7567	31.6217	36.5031	35.5779	-4.7464
3	Node3446	Liolaemus_monticola	Oviparous	Oviparous	Oviparous.Oviparous	31.3694	29.9439	36.3775	36.6571	-5.00804
3	Node3446	Liolaemus_lemniscatus	Oviparous	Oviparous	Oviparous.Oviparous	31.3694	30.2964	36.3775	34.8654	-5.00804
3	Node3451	Liolaemus_leopardinus	Viviparous	Viviparous	Viviparous.Viviparous	28.304	29.152	32.9699	33.0807	-4.66585
3	Node3451	Liolaemus_elongatus	Viviparous	Viviparous	Viviparous.Viviparous	28.304	27.6663	32.9699	32.2844	-4.66585
3	Node3464	Liolaemus_chiliensis	Oviparous	Oviparous	Oviparous.Viviparous	28.9343	29.0224	33.4367	33.0449	-4.50243
3	Node3467	Liolaemus_gravenhorstii	Viviparous	Viviparous	Viviparous.Viviparous	29.0833	28.8401	33.4898	32.6641	-4.40651
3	Node3467	Liolaemus_cyanogaster	Viviparous	Viviparous	Viviparous.Viviparous	29.0833	29.5417	33.4898	33.6119	-4.40651
3	Node3473	Liolaemus_bitaeniatus	Oviparous	Oviparous	Oviparous.Oviparous	28.3432	29.5261	32.9638	34.1187	-4.62065
3	Node3481	Liolaemus_ramirezae	Oviparous	Oviparous	Oviparous.Oviparous	28.0614	28.3041	32.6843	32.7273	-4.62284
3	Node3481	Liolaemus_bibronii	Oviparous	Oviparous	Oviparous.Oviparous	28.0614	27.906	32.6843	32.0525	-4.62284
3	Node3484	Leiocephalus_schreibersii	Oviparous	Oviparous	Oviparous.Oviparous	27.5795	31.3225	31.2729	35.43	-3.69335
3	Node3598	Anolis_bahorucoensis	Oviparous	Oviparous	Oviparous.Oviparous	25.0191	20.2835	28.941	24.766	-3.92191
3	Node3639	Anolis_sagrei	Oviparous	Oviparous	Oviparous.Oviparous	24.6621	26.2169	28.6539	29.0651	-3.99179
3	Node3668	Anolis_polylepis	Oviparous	Oviparous	Oviparous.Oviparous	26.0351	21.8692	29.9366	26.6533	-3.90154
3	Node3668	Anolis_auratus	Oviparous	Oviparous	Oviparous.Oviparous	26.0351	25.7934	29.9366	30.0648	-3.90154
3	Node3798	Anolis_distichus	Oviparous	Oviparous	Oviparous.Oviparous	24.7089	23.9882	28.5589	26.36	-3.85
3	Node3804	Anolis_cristatellus	Oviparous	Oviparous	Oviparous.Oviparous	24.3288	22.2241	27.734	26.6165	-3.40526
3	Node3804	Anolis_gundlachi	Oviparous	Oviparous	Oviparous.Oviparous	24.3288	25.8818	27.734	31.559	-3.40526
3	Node3818	Anolis_oculatus	Oviparous	Oviparous	Oviparous.Oviparous	26.398	24.7718	30.3364	28.7924	-3.93837
3	Node3818	Anolis_marmoratus	Oviparous	Oviparous	Oviparous.Oviparous	26.398	25.5681	30.3364	29.7614	-3.93837
3	Node3817	Anolis_gingivinus	Oviparous	Oviparous	Oviparous.Oviparous	26.858	27.6246	30.4496	31.1203	-3.5916
3	Node3829	Anolis_longitibialis	Oviparous	Oviparous	Oviparous.Oviparous	26.5261	29.3048	30.864	32.1763	-4.33794
3	Node3831	Anolis_shrevei	Oviparous	Oviparous	Oviparous.Oviparous	25.5667	26.0016	29.9704	31.012	-4.40366
3	Node3831	Anolis_cybotes	Oviparous	Oviparous	Oviparous.Oviparous	25.5667	24.1769	29.9704	28.4892	-4.40366
3	Node3844	Anolis_carolinensis	Oviparous	Oviparous	Oviparous.Oviparous	27.0294	25.9759	30.8813	29.0689	-3.85185
3	Node3844	Anolis_longiceps	Oviparous	Oviparous	Oviparous.Oviparous	27.0294	27.0682	30.8813	32.4713	-3.85185
3	Node3888	Sceloporus_siniferus	Oviparous	Oviparous	Oviparous.Oviparous	28.8703	30.7789	32.1874	35.4344	-3.31711
3	Node3904	Sceloporus_cyanogenys	Viviparous	Viviparous	Viviparous.Viviparous	28.377	28.1453	31.5503	29.3981	-3.17325
3	Node3904	Sceloporus_jarrovii	Viviparous	Viviparous	Viviparous.Viviparous	28.377	28.8179	31.5503	32.0069	-3.17325
3	Node3916	Sceloporus_palaciosi	Viviparous	Viviparous	Viviparous.Viviparous	27.6035	25.9813	31.264	29.9036	-3.66056
3	Node3916	Sceloporus_grammicus	Viviparous	Viviparous	Viviparous.Viviparous	27.6035	27.7931	31.264	31.6131	-3.66056
3	Node3918	Sceloporus_malachiticus	Oviparous	Viviparous	Oviparous.Viviparous	29.1569	27.3003	33.0423	30.1443	-3.88536
3	Node3930	Sceloporus_occidentalis	Oviparous	Oviparous	Oviparous.Oviparous	30.3219	29.8161	34.6357	34.6327	-4.31383
3	Node3931	Sceloporus_woodi	Oviparous	Oviparous	Oviparous.Oviparous	30.1646	31.613	34.3975	35.8767	-4.23289
3	Node3931	Sceloporus_undulatus	Oviparous	Oviparous	Oviparous.Oviparous	30.1646	28.7734	34.3975	33.7178	-4.23289
3	Node3929	Sceloporus_virgatus	Oviparous	Oviparous	Oviparous.Oviparous	31.1235	30.6098	35.0788	34.0746	-3.95532
3	Node3934	Sceloporus_scalaris	Oviparous	Oviparous	Oviparous.Oviparous	28.6007	28.8419	31.8905	32.9241	-3.28982
3	Node3938	Sceloporus_aeneus	Oviparous	Oviparous	Oviparous.Viviparous	28.2161	27.9615	31.2222	31.474	-3.00618
3	Node3938	Sceloporus_bicanthalis	Oviparous	Viviparous	Oviparous.Viviparous	28.2161	28.311	31.2222	31.1947	-3.00618
3	Node3939	Sceloporus_orcutti	Oviparous	Oviparous	Oviparous.Oviparous	29.5881	27.2941	33.837	32.2431	-4.24891
3	Node3939	Sceloporus_magister	Oviparous	Oviparous	Oviparous.Oviparous	29.5881	32.196	33.837	36.2383	-4.24891
3	Node3898	Sceloporus_graciosus	Oviparous	Oviparous	Oviparous.Oviparous	28.8368	32.0027	32.1875	34.655	-3.35063
3	Node3897	Sceloporus_gadoviae	Oviparous	Oviparous	Oviparous.Oviparous	28.3615	27.7716	32.0846	31.0574	-3.72305
3	Node3879	Urosaurus_ornatus	Oviparous	Oviparous	Oviparous.Oviparous	30.1051	34.1882	33.4234	34.583	-3.31829
3	Node3974	Phrynosoma_platyrhinos	Oviparous	Oviparous	Oviparous.Viviparous	30.3518	29.2464	34.9965	33.2195	-4.64472
3	Node3974	Phrynosoma_douglasii	Oviparous	Viviparous	Oviparous.Viviparous	30.3518	29.8388	34.9965	35.0194	-4.64472
3	Node4034	Chlamydosaurus_kingii	Oviparous	Oviparous	Oviparous.Oviparous	31.1141	30.3552	37.8631	37.4348	-6.74896
3	Node4034	Amphibolurus_muricatus	Oviparous	Oviparous	Oviparous.Oviparous	31.1141	28.5085	37.8631	34.5104	-6.74896
3	Node3999	Ctenophorus_nuchalis	Oviparous	Oviparous	Oviparous.Oviparous	32.1889	33.7953	37.1264	39.517	-4.93753
3	Node4084	Calotes_versicolor	Oviparous	Oviparous	Oviparous.Oviparous	27.1716	28.0153	29.2177	27.5793	-2.0461
3	Node4084	Draco_volans	Oviparous	Oviparous	Oviparous.Oviparous	27.1716	26.5071	29.2177	29.5785	-2.0461
3	Node4281	Phrynocephalus_putjatai	Viviparous	Viviparous	Viviparous.Viviparous	29.1575	28.3513	35.5212	34.4666	-6.36371
3	Node4281	Phrynocephalus_vlangalii	Viviparous	Viviparous	Viviparous.Viviparous	29.1575	28.4014	35.5212	35.2369	-6.36371
3	Node4287	Phrynocephalus_przewalskii	Oviparous	Oviparous	Oviparous.Oviparous	30.5662	30.6216	36.0878	36.1362	-5.52153
3	Node4287	Phrynocephalus_versicolor	Oviparous	Oviparous	Oviparous.Oviparous	30.5662	29.866	36.0878	35.9002	-5.52153
3	Node4296	Agama_agama	Oviparous	Oviparous	Oviparous.Oviparous	27.8003	30.0072	31.8692	34.8447	-4.06886
3	Node4296	Agama_impalearis	Oviparous	Oviparous	Oviparous.Oviparous	27.8003	27.2222	31.8692	32.4172	-4.06886
3	Node3990	Leiolepis_reevesii	Oviparous	Oviparous	Oviparous.Oviparous	27.924	31.0008	30.9627	32.2291	-3.03874
3	Node4413	Furcifer_pardalis	Oviparous	Oviparous	Oviparous.Oviparous	28.4259	31.6095	28.5391	32.8758	-0.113183
3	Node4497	Chamaeleo_calyptratus	Oviparous	Oviparous	Oviparous.Oviparous	28.1662	26.8844	29.0845	27.2754	-0.918374
3	Node4497	Chamaeleo_chamaeleon	Oviparous	Oviparous	Oviparous.Oviparous	28.1662	27.7407	29.0845	28.5963	-0.918374
3	Node4529	Anguis_fragilis	Viviparous	Viviparous	Viviparous.Viviparous	23.3437	24.2817	23.2801	23.1094	0.0636666
3	Node4545	Elgaria_multicarinata	Viviparous	Oviparous	Viviparous.Oviparous	24.0171	24.9591	26.064	26.2531	-2.0469
3	Node4545	Barisia_imbricata	Viviparous	Viviparous	Viviparous.Oviparous	24.0171	22.3127	26.064	24.2334	-2.0469
3	Node4644	Xenosaurus_grandis	Viviparous	Viviparous	Viviparous.Viviparous	24.0953	24.6349	24.6589	24.9341	-0.563624
3	Node4644	Xenosaurus_platyceps	Viviparous	Viviparous	Viviparous.Viviparous	24.0953	20.5852	24.6589	20.9261	-0.563624
3	Node4523	Varanus_rosenbergi	Viviparous	Oviparous	Viviparous.Oviparous	26.2976	30.8936	28.0972	32.735	-1.79958
3	Node4716	Trogonophis_wiegmanni	Viviparous	Viviparous	Viviparous.Oviparous	23.9924	24.3379	25.7426	24.0438	-1.75019
3	Node4866	Psammodromus_algirus	Oviparous	Oviparous	Oviparous.Oviparous	29.5716	29.3871	33.5694	33.5936	-3.99785
3	Node4885	Podarcis_melisellensis	Oviparous	Oviparous	Oviparous.Oviparous	29.3915	29.5195	34.4871	34.4736	-5.09553
3	Node4885	Podarcis_milensis	Oviparous	Oviparous	Oviparous.Oviparous	29.3915	28.4442	34.4871	31.6742	-5.09553
3	Node4888	Podarcis_erhardii	Oviparous	Oviparous	Oviparous.Oviparous	29.5453	29.5691	34.9668	34.9564	-5.42145
3	Node4888	Podarcis_peloponnesiacus	Oviparous	Oviparous	Oviparous.Oviparous	29.5453	30.7026	34.9668	35.7953	-5.42145
3	Node4882	Podarcis_tiliguerta	Oviparous	Oviparous	Oviparous.Oviparous	29.3146	30.2893	33.8825	34.8294	-4.5679
3	Node4895	Podarcis_bocagei	Oviparous	Oviparous	Oviparous.Oviparous	27.9478	29.8575	32.8205	34.1904	-4.87275
3	Node4895	Podarcis_hispanicus	Oviparous	Oviparous	Oviparous.Oviparous	27.9478	29.4091	32.8205	33.7398	-4.87275
3	Node4893	Podarcis_muralis	Oviparous	Oviparous	Oviparous.Oviparous	28.2427	27.1736	32.7892	31.3698	-4.54652
3	Node4901	Scelarcis_perspicillata	Oviparous	Oviparous	Oviparous.Oviparous	27.1206	27.6705	32.3498	33.3671	-5.22928
3	Node4903	Zootoca_vivipara	Oviparous	Viviparous	Oviparous.Viviparous	26.5035	25.9924	31.2612	31.2435	-4.7577
3	Node4903	Archaeolacerta_bedriagae	Oviparous	Oviparous	Oviparous.Viviparous	26.5035	27.6741	31.2612	33.7826	-4.7577
3	Node4905	Hellenolacerta_graeca	Oviparous	Oviparous	Oviparous.Oviparous	26.1755	26.3532	31.0875	31.6651	-4.91195
3	Node4905	Dalmatolacerta_oxycephala	Oviparous	Oviparous	Oviparous.Oviparous	26.1755	25.5743	31.0875	31.2176	-4.91195
3	Node4906	Lacerta_schreiberi	Oviparous	Oviparous	Oviparous.Oviparous	26.8034	24.6597	31.5175	28.4781	-4.7141
3	Node4928	Takydromus_wolteri	Oviparous	Oviparous	Oviparous.Oviparous	26.9091	27.5517	32.5424	32.5427	-5.63328
3	Node4935	Takydromus_septentrionalis	Oviparous	Oviparous	Oviparous.Oviparous	26.4222	27.4007	32.179	33.1074	-5.75687
3	Node4935	Takydromus_stejnegeri	Oviparous	Oviparous	Oviparous.Oviparous	26.4222	26.7571	32.179	32.0819	-5.75687
3	Node4945	Iberolacerta_cyreni	Oviparous	Oviparous	Oviparous.Oviparous	25.7377	25.4156	29.9721	29.8935	-4.23447
3	Node4945	Darevskia_praticola	Oviparous	Oviparous	Oviparous.Oviparous	25.7377	25.9538	29.9721	29.5706	-4.23447
3	Node4990	Pedioplanis_husabensis	Oviparous	Oviparous	Oviparous.Oviparous	28.9747	32.9703	34.1978	37.8674	-5.22301
3	Node5078	Eremias_argus	Oviparous	Oviparous	Oviparous.Oviparous	29.2938	29.3314	34.4977	34.9903	-5.20395
3	Node5078	Eremias_brenchleyi	Oviparous	Oviparous	Oviparous.Oviparous	29.2938	29.4981	34.4977	34.4156	-5.20395
3	Node5081	Eremias_multiocellata	Viviparous	Viviparous	Viviparous.Viviparous	30.3345	30.144	35.4324	35.2805	-5.09789
3	Node5081	Eremias_przewalskii	Viviparous	Viviparous	Viviparous.Viviparous	30.3345	27.3812	35.4324	31.2981	-5.09789
3	Node5396	Ameiva_fuscata	Oviparous	Oviparous	Oviparous.Oviparous	30.1801	28.9024	32.5315	33.4702	-2.35134
3	Node5419	Aspidoscelis_tigris	Oviparous	Oviparous	Oviparous.Oviparous	35.4869	35.4659	39.7805	39.9363	-4.29361
3	Node5419	Aspidoscelis_hyperythra	Oviparous	Oviparous	Oviparous.Oviparous	35.4869	35.4823	39.7805	40.0103	-4.29361
3	Node5438	Aspidoscelis_sexlineata	Oviparous	Oviparous	Oviparous.Oviparous	35.9952	37.7298	39.6464	41.7825	-3.65123
3	Node5438	Aspidoscelis_inornata	Oviparous	Oviparous	Oviparous.Oviparous	35.9952	35.8068	39.6464	39.424	-3.65123
3	Node5437	Aspidoscelis_gularis	Oviparous	Oviparous	Oviparous.Oviparous	37.0623	34.8834	41.753	38.1221	-4.6907
3	Node5416	Ameivula_ocellifera	Oviparous	Oviparous	Oviparous.Oviparous	31.2532	34.6756	34.2787	36.6058	-3.02553
3	Node5549	Platysaurus_intermedius	Viviparous	Oviparous	Viviparous.Oviparous	27.1158	27.7465	29.9593	30.3958	-2.84347
3	Node5568	Ouroborus_cataphractus	Viviparous	Viviparous	Viviparous.Viviparous	28.4493	27.6735	32.7944	32.4375	-4.34501
3	Node5579	Cordylus_niger	Viviparous	Viviparous	Viviparous.Viviparous	27.232	26.9629	31.6599	31.7554	-4.42791
3	Node5580	Cordylus_oelofseni	Viviparous	Viviparous	Viviparous.Viviparous	27.1064	28.3263	31.4849	32.9138	-4.37844
3	Node5580	Cordylus_cordylus	Viviparous	Viviparous	Viviparous.Viviparous	27.1064	28.3296	31.4849	32.859	-4.37844
3	Node5572	Cordylus_macropholis	Viviparous	Viviparous	Viviparous.Viviparous	26.4461	26.9699	31.1859	31.9182	-4.7398
3	Node5589	Karusasaurus_polyzonus	Viviparous	Viviparous	Viviparous.Viviparous	28.0181	29.1028	31.8857	34.1706	-3.86762
3	Node5589	Pseudocordylus_melanotus	Viviparous	Viviparous	Viviparous.Viviparous	28.0181	27.9836	31.8857	31.6041	-3.86762
3	Node5674	Trachylepis_atlantica	Viviparous	Oviparous	Viviparous.Oviparous	27.0513	28.0516	33.244	35.299	-6.1927
3	Node5704	Mabuya_mabouya	Viviparous	Viviparous	Viviparous.Viviparous	27.9062	27.1836	34	33.1453	-6.09375
3	Node5713	Notomabuya_frenata	Viviparous	Viviparous	Viviparous.Viviparous	27.8213	27.0109	34.0327	33.6638	-6.21145
3	Node5720	Psychosaura_macrorhyncha	Viviparous	Viviparous	Viviparous.Viviparous	28.4692	29.1727	34.6951	34.543	-6.2259
3	Node5720	Brasiliscincus_agilis	Viviparous	Viviparous	Viviparous.Viviparous	28.4692	24.4857	34.6951	30.7954	-6.2259
3	Node5670	Eutropis_multifasciata	Viviparous	Viviparous	Viviparous.Viviparous	28.2212	25.6388	34.4187	31.0274	-6.19758
3	Node5798	Niveoscincus_greeni	Viviparous	Viviparous	Viviparous.Oviparous	24.2306	25.9027	28.8132	30.4964	-4.58257
3	Node5815	Lygisaurus_foliorum	Oviparous	Oviparous	Oviparous.Oviparous	25.5194	24.5136	31.0638	30.3223	-5.54446
3	Node5815	Carlia_vivax	Oviparous	Oviparous	Oviparous.Oviparous	25.5194	24.2842	31.0638	29.465	-5.54446
3	Node5797	Lampropholis_delicata	Viviparous	Oviparous	Viviparous.Oviparous	24.6047	27.0014	29.1293	31.0562	-4.52459
3	Node5784	Bassiana_duperreyi	Viviparous	Oviparous	Viviparous.Oviparous	22.9945	23.1425	27.9099	26.9477	-4.91535
3	Node6008	Oligosoma_maccanni	Viviparous	Viviparous	Viviparous.Oviparous	24.2686	26.3732	27.8206	30.5096	-3.55204
3	Node6008	Oligosoma_suteri	Viviparous	Oviparous	Viviparous.Oviparous	24.2686	23.5495	27.8206	27.6696	-3.55204
3	Node6053	Sphenomorphus_indicus	Viviparous	Viviparous	Viviparous.Viviparous	22.6397	25.95	25.0427	27.5344	-2.40305
3	Node6058	Sphenomorphus_jobiensis	Viviparous	Oviparous	Viviparous.Oviparous	21.9429	24.5357	23.77	26.0269	-1.82702
3	Node6274	Eulamprus_tympanum	Viviparous	Viviparous	Viviparous.Viviparous	21.2438	20.071	23.3062	21.4723	-2.06237
3	Node6274	Eulamprus_quoyii	Viviparous	Viviparous	Viviparous.Viviparous	21.2438	25.2044	23.3062	28.1602	-2.06237
3	Node6081	Saiphos_equalis	Viviparous	Oviparous	Viviparous.Oviparous	21.4883	16.2202	22.1047	16.4537	-0.61641
3	Node6077	Scincella_lateralis	Viviparous	Oviparous	Viviparous.Oviparous	21.9225	20.1676	23.4196	21.9526	-1.49711
3	Node6393	Plestiodon_reynoldsi	Oviparous	Oviparous	Oviparous.Oviparous	26.2515	27.1049	30.0698	30.8912	-3.8183
3	Node6400	Plestiodon_fasciatus	Oviparous	Oviparous	Oviparous.Oviparous	25.6342	23.6092	28.9156	27.8941	-3.28133
3	Node6400	Plestiodon_laticeps	Oviparous	Oviparous	Oviparous.Oviparous	25.6342	27.7393	28.9156	31.6668	-3.28133
3	Node6385	Plestiodon_elegans	Oviparous	Oviparous	Oviparous.Oviparous	25.7336	24.8584	29.2422	27.564	-3.5086
3	Node6383	Plestiodon_chinensis	Oviparous	Oviparous	Oviparous.Oviparous	24.0411	27.2486	27.6367	31.175	-3.5956
3	Node6418	Chalcides_bedriagai	Viviparous	Viviparous	Viviparous.Viviparous	22.3112	24.622	23.8467	26.1129	-1.53547
3	Node6418	Chalcides_ocellatus	Viviparous	Viviparous	Viviparous.Viviparous	22.3112	19.4412	23.8467	20.6589	-1.53547
3	Node6547	Hemidactylus_frenatus	Oviparous	Oviparous	Oviparous.Oviparous	25.8953	27.439	25.7015	28.1612	0.193855
3	Node6863	Lepidodactylus_lugubris	Oviparous	Oviparous	Oviparous.Oviparous	27.0769	28.8871	26.9272	27.8174	0.149765
3	Node6863	Gekko_japonicus	Oviparous	Oviparous	Oviparous.Oviparous	27.0769	29.3016	26.9272	31.7624	0.149765
3	Node6862	Heteronotia_binoei	Oviparous	Oviparous	Oviparous.Oviparous	27.8585	25.492	27.2677	23.8394	0.59078
3	Node6544	Ptyodactylus_hasselquistii	Oviparous	Oviparous	Oviparous.Oviparous	27.7831	25.1231	28.7128	25.9479	-0.92974
3	Node7424	Sphaerodactylus_macrolepis	Oviparous	Oviparous	Oviparous.Oviparous	23.3777	22.2376	24.1336	24.9406	-0.755951
3	Node7424	Gonatodes_humeralis	Oviparous	Oviparous	Oviparous.Oviparous	23.3777	24.5005	24.1336	27.3091	-0.755951
3	Node7609	Goniurosaurus_kuroiwae	Oviparous	Oviparous	Oviparous.Oviparous	25.1806	26.992	28.0738	28.3629	-2.89317
3	Node7609	Eublepharis_macularius	Oviparous	Oviparous	Oviparous.Oviparous	25.1806	28.3638	28.0738	30.9845	-2.89317
3	Node7735	Woodworthia_maculatus	Oviparous	Viviparous	Oviparous.Viviparous	24.9315	20.8708	23.9372	20.3269	0.994343
3	Node7735	Amalosia_lesueurii	Oviparous	Oviparous	Oviparous.Viviparous	24.9315	27.0163	23.9372	25.2864	0.994343
3	Node1	Node3	Viviparous	Viviparous	Viviparous.Oviparous	1.89078	23.7938	0.149394	24.9798	1.74138
3	Node3	Node4	Viviparous	Viviparous	Viviparous.Oviparous	23.7938	23.9483	24.9798	24.4137	-1.18606
3	Node4	Node5	Viviparous	Viviparous	Viviparous.Viviparous	23.9483	25.0208	24.4137	26.1086	-0.46542
3	Node5	Node6	Viviparous	Viviparous	Viviparous.Viviparous	25.0208	25.4879	26.1086	27.4144	-1.08779
3	Node6	Node10	Viviparous	Viviparous	Viviparous.Viviparous	25.4879	27.1134	27.4144	25.8233	-1.92648
3	Node10	Node15	Viviparous	Viviparous	Viviparous.Viviparous	27.1134	26.1621	25.8233	24.7656	1.29006
3	Node15	Node17	Viviparous	Viviparous	Viviparous.Viviparous	26.1621	27.2662	24.7656	25.355	1.39648
3	Node17	Node18	Viviparous	Viviparous	Viviparous.Viviparous	27.2662	25.8214	25.355	23.7412	1.91115
3	Node18	Node19	Viviparous	Viviparous	Viviparous.Viviparous	25.8214	26.2027	23.7412	24.3232	2.08017
3	Node19	Node26	Viviparous	Oviparous	Viviparous.Oviparous	26.2027	26.6057	24.3232	24.8601	1.87952
3	Node26	Node43	Oviparous	Oviparous	Oviparous.Oviparous	26.6057	26.0909	24.8601	24.4421	1.7456
3	Node43	Node57	Oviparous	Oviparous	Oviparous.Oviparous	26.0909	26.6606	24.4421	25.0458	1.6488
3	Node57	Node76	Oviparous	Oviparous	Oviparous.Oviparous	26.6606	27.1751	25.0458	25.0504	1.61478
3	Node26	Node287	Oviparous	Oviparous	Oviparous.Oviparous	26.6057	26.6694	24.8601	25.3963	1.7456
3	Node18	Node1419	Viviparous	Viviparous	Viviparous.Viviparous	25.8214	25.8311	23.7412	23.8296	2.08017
3	Node1419	Node1455	Viviparous	Oviparous	Viviparous.Oviparous	25.8311	26.7773	23.8296	25.759	2.0015
3	Node1455	Node1456	Oviparous	Oviparous	Oviparous.Oviparous	26.7773	27.5728	25.759	26.4798	1.01832
3	Node1419	Node1541	Viviparous	Viviparous	Viviparous.Oviparous	25.8311	26.0765	23.8296	24.4365	2.0015
3	Node1541	Node1545	Viviparous	Viviparous	Viviparous.Oviparous	26.0765	27.5509	24.4365	27.1107	1.64003
3	Node1545	Node1546	Viviparous	Viviparous	Viviparous.Viviparous	27.5509	28.712	27.1107	27.1729	0.440211
3	Node1546	Node1547	Viviparous	Viviparous	Viviparous.Viviparous	28.712	29.386	27.1729	27.7473	1.53906
3	Node1546	Node1567	Viviparous	Viviparous	Viviparous.Viviparous	28.712	27.241	27.1729	25.6816	1.53906
3	Node1567	Node1572	Viviparous	Viviparous	Viviparous.Viviparous	27.241	26.7141	25.6816	25.2353	1.55945
3	Node1545	Node1581	Viviparous	Viviparous	Viviparous.Viviparous	27.5509	25.5102	27.1107	24.4254	0.440211
3	Node1581	Node1583	Viviparous	Viviparous	Viviparous.Viviparous	25.5102	25.1507	24.4254	24.1364	1.08484
3	Node17	Node1624	Viviparous	Viviparous	Viviparous.Viviparous	27.2662	29.1543	25.355	27.0785	1.91115
3	Node1624	Node1989	Viviparous	Viviparous	Viviparous.Oviparous	29.1543	28.524	27.0785	26.1494	2.0758
3	Node1989	Node2054	Viviparous	Viviparous	Viviparous.Oviparous	28.524	29.4426	26.1494	27.8127	2.37457
3	Node15	Node2266	Viviparous	Viviparous	Viviparous.Viviparous	26.1621	23.4702	24.7656	22.5411	1.39648
3	Node2266	Node2273	Viviparous	Viviparous	Viviparous.Viviparous	23.4702	21.6612	22.5411	20.944	0.929148
3	Node2273	Node2317	Viviparous	Viviparous	Viviparous.Oviparous	21.6612	23.33	20.944	22.059	0.717243
3	Node2317	Node2330	Viviparous	Viviparous	Viviparous.Viviparous	23.33	24.3506	22.059	22.6812	1.27101
3	Node2330	Node2408	Viviparous	Viviparous	Viviparous.Viviparous	24.3506	24.2198	22.6812	22.703	1.6694
3	Node2408	Node2412	Viviparous	Viviparous	Viviparous.Viviparous	24.2198	26.1807	22.703	24.7537	1.51673
3	Node2412	Node2426	Viviparous	Viviparous	Viviparous.Viviparous	26.1807	26.5618	24.7537	24.1569	1.42701
3	Node2426	Node2431	Viviparous	Viviparous	Viviparous.Viviparous	26.5618	27.1533	24.1569	26.0539	2.40492
3	Node2431	Node2432	Viviparous	Viviparous	Viviparous.Viviparous	27.1533	27.3649	26.0539	26.102	1.09936
3	Node10	Node2571	Viviparous	Viviparous	Viviparous.Viviparous	27.1134	27.6239	25.8233	26.9835	1.29006
3	Node2571	Node2574	Viviparous	Viviparous	Viviparous.Oviparous	27.6239	27.894	26.9835	28.2045	0.640416
3	Node2574	Node2588	Viviparous	Viviparous	Viviparous.Viviparous	27.894	26.0577	28.2045	26.4823	-0.31049
3	Node2571	Node2620	Viviparous	Oviparous	Viviparous.Oviparous	27.6239	28.5868	26.9835	27.3263	0.640416
3	Node2620	Node2644	Oviparous	Oviparous	Oviparous.Oviparous	28.5868	29.2914	27.3263	28.0286	1.26052
3	Node6	Node3098	Viviparous	Viviparous	Viviparous.Viviparous	25.4879	24.8969	27.4144	26.8791	-1.92648
3	Node3098	Node3099	Viviparous	Viviparous	Viviparous.Viviparous	24.8969	25.41	26.8791	28.3464	-1.9822
3	Node3099	Node3100	Viviparous	Oviparous	Viviparous.Oviparous	25.41	29.5413	28.3464	33.8463	-2.93641
3	Node3100	Node3101	Oviparous	Oviparous	Oviparous.Oviparous	29.5413	27.595	33.8463	32.238	-4.30496
3	Node3101	Node3102	Oviparous	Oviparous	Oviparous.Oviparous	27.595	26.837	32.238	31.9657	-4.64303
3	Node3102	Node3103	Oviparous	Oviparous	Oviparous.Oviparous	26.837	26.5331	31.9657	31.3333	-5.12872
3	Node3103	Node3132	Oviparous	Oviparous	Oviparous.Oviparous	26.5331	29.0594	31.3333	34.6766	-4.80024
3	Node3132	Node3133	Oviparous	Oviparous	Oviparous.Oviparous	29.0594	30.3681	34.6766	35.2053	-5.61718
3	Node3133	Node3137	Oviparous	Oviparous	Oviparous.Oviparous	30.3681	31.4032	35.2053	35.8143	-4.83723
3	Node3137	Node3166	Oviparous	Oviparous	Oviparous.Oviparous	31.4032	31.6183	35.8143	36.2527	-4.41109
3	Node3166	Node3167	Oviparous	Oviparous	Oviparous.Oviparous	31.6183	31.9316	36.2527	36.5495	-4.63443
3	Node3132	Node3230	Oviparous	Oviparous	Oviparous.Oviparous	29.0594	28.461	34.6766	32.8091	-5.61718
3	Node3230	Node3231	Oviparous	Oviparous	Oviparous.Oviparous	28.461	26.92	32.8091	30.034	-4.34816
3	Node3231	Node3244	Oviparous	Oviparous	Oviparous.Oviparous	26.92	28.6917	30.034	31.9247	-3.11409
3	Node3230	Node3265	Oviparous	Oviparous	Oviparous.Oviparous	28.461	27.8196	32.8091	31.5194	-4.34816
3	Node3265	Node3275	Oviparous	Oviparous	Oviparous.Oviparous	27.8196	29.0365	31.5194	33.6608	-3.69978
3	Node3275	Node3276	Oviparous	Oviparous	Oviparous.Oviparous	29.0365	29.0902	33.6608	33.2014	-4.62427
3	Node3102	Node3283	Oviparous	Oviparous	Oviparous.Oviparous	26.837	27.4058	31.9657	32.7979	-5.12872
3	Node3283	Node3323	Oviparous	Oviparous	Oviparous.Oviparous	27.4058	27.7092	32.7979	32.9504	-5.39217
3	Node3323	Node3324	Oviparous	Viviparous	Oviparous.Viviparous	27.7092	27.788	32.9504	33.7451	-5.2412
3	Node3324	Node3327	Viviparous	Viviparous	Viviparous.Viviparous	27.788	26.8292	33.7451	31.347	-5.95716
3	Node3327	Node3332	Viviparous	Viviparous	Viviparous.Viviparous	26.8292	26.8944	31.347	31.6629	-4.51789
3	Node3324	Node3338	Viviparous	Viviparous	Viviparous.Viviparous	27.788	27.696	33.7451	32.5914	-5.95716
3	Node3338	Node3341	Viviparous	Viviparous	Viviparous.Viviparous	27.696	27.8224	32.5914	32.8373	-4.89531
3	Node3341	Node3342	Viviparous	Viviparous	Viviparous.Viviparous	27.8224	27.8495	32.8373	32.7	-5.01485
3	Node3323	Node3343	Oviparous	Oviparous	Oviparous.Viviparous	27.7092	28.3845	32.9504	33.1433	-5.2412
3	Node3343	Node3344	Oviparous	Oviparous	Oviparous.Oviparous	28.3845	26.956	33.1433	32.0432	-4.75882
3	Node3344	Node3353	Oviparous	Viviparous	Oviparous.Viviparous	26.956	25.3355	32.0432	29.9603	-5.08723
3	Node3344	Node3365	Oviparous	Oviparous	Oviparous.Viviparous	26.956	28.7554	32.0432	33.9907	-5.08723
3	Node3365	Node3367	Oviparous	Viviparous	Oviparous.Viviparous	28.7554	27.6422	33.9907	32.4546	-5.23525
3	Node3365	Node3385	Oviparous	Oviparous	Oviparous.Viviparous	28.7554	28.6659	33.9907	33.8628	-5.23525
3	Node3385	Node3386	Oviparous	Oviparous	Oviparous.Oviparous	28.6659	28.6884	33.8628	33.9175	-5.19689
3	Node3386	Node3396	Oviparous	Oviparous	Oviparous.Oviparous	28.6884	27.6319	33.9175	32.6363	-5.2291
3	Node3385	Node3398	Oviparous	Oviparous	Oviparous.Oviparous	28.6659	29.031	33.8628	33.6719	-5.19689
3	Node3398	Node3406	Oviparous	Oviparous	Oviparous.Oviparous	29.031	27.0263	33.6719	32.0618	-4.64098
3	Node3343	Node3428	Oviparous	Oviparous	Oviparous.Oviparous	28.3845	29.2745	33.1433	34.2877	-4.75882
3	Node3428	Node3431	Oviparous	Oviparous	Oviparous.Viviparous	29.2745	29.137	34.2877	34.0128	-5.01321
3	Node3431	Node3432	Oviparous	Oviparous	Oviparous.Oviparous	29.137	29.4151	34.0128	34.5951	-4.87578
3	Node3432	Node3433	Oviparous	Oviparous	Oviparous.Oviparous	29.4151	29.4567	34.5951	34.6405	-5.17996
3	Node3433	Node3435	Oviparous	Oviparous	Oviparous.Oviparous	29.4567	29.0987	34.6405	34.5159	-5.18383
3	Node3435	Node3436	Oviparous	Oviparous	Oviparous.Oviparous	29.0987	29.5765	34.5159	34.7627	-5.41719
3	Node3433	Node3441	Oviparous	Oviparous	Oviparous.Oviparous	29.4567	30.5492	34.6405	35.5715	-5.18383
3	Node3441	Node3442	Oviparous	Oviparous	Oviparous.Oviparous	30.5492	31.7567	35.5715	36.5031	-5.02228
3	Node3441	Node3446	Oviparous	Oviparous	Oviparous.Oviparous	30.5492	31.3694	35.5715	36.3775	-5.02228
3	Node3431	Node3448	Oviparous	Oviparous	Oviparous.Oviparous	29.137	28.9433	34.0128	33.3086	-4.87578
3	Node3448	Node3451	Oviparous	Viviparous	Oviparous.Viviparous	28.9433	28.304	33.3086	32.9699	-4.36536
3	Node3448	Node3463	Oviparous	Oviparous	Oviparous.Viviparous	28.9433	28.8128	33.3086	32.9137	-4.36536
3	Node3463	Node3464	Oviparous	Oviparous	Oviparous.Oviparous	28.8128	28.9343	32.9137	33.4367	-4.10086
3	Node3464	Node3467	Oviparous	Viviparous	Oviparous.Viviparous	28.9343	29.0833	33.4367	33.4898	-4.50243
3	Node3463	Node3473	Oviparous	Oviparous	Oviparous.Oviparous	28.8128	28.3432	32.9137	32.9638	-4.10086
3	Node3473	Node3481	Oviparous	Oviparous	Oviparous.Oviparous	28.3432	28.0614	32.9638	32.6843	-4.62065
3	Node3101	Node3484	Oviparous	Oviparous	Oviparous.Oviparous	27.595	27.5795	32.238	31.2729	-4.64303
3	Node3484	Node3598	Oviparous	Oviparous	Oviparous.Oviparous	27.5795	25.0191	31.2729	28.941	-3.69335
3	Node3598	Node3626	Oviparous	Oviparous	Oviparous.Oviparous	25.0191	25.5657	28.941	29.7924	-3.92191
3	Node3626	Node3639	Oviparous	Oviparous	Oviparous.Oviparous	25.5657	24.6621	29.7924	28.6539	-4.22667
3	Node3639	Node3668	Oviparous	Oviparous	Oviparous.Oviparous	24.6621	26.0351	28.6539	29.9366	-3.99179
3	Node3626	Node3795	Oviparous	Oviparous	Oviparous.Oviparous	25.5657	25.6034	29.7924	29.8874	-4.22667
3	Node3795	Node3796	Oviparous	Oviparous	Oviparous.Oviparous	25.6034	26.1849	29.8874	30.5022	-4.28407
3	Node3796	Node3797	Oviparous	Oviparous	Oviparous.Oviparous	26.1849	23.9149	30.5022	27.913	-4.31726
3	Node3797	Node3798	Oviparous	Oviparous	Oviparous.Oviparous	23.9149	24.7089	27.913	28.5589	-3.99814
3	Node3798	Node3804	Oviparous	Oviparous	Oviparous.Oviparous	24.7089	24.3288	28.5589	27.734	-3.85
3	Node3797	Node3817	Oviparous	Oviparous	Oviparous.Oviparous	23.9149	26.858	27.913	30.4496	-3.99814
3	Node3817	Node3818	Oviparous	Oviparous	Oviparous.Oviparous	26.858	26.398	30.4496	30.3364	-3.5916
3	Node3796	Node3829	Oviparous	Oviparous	Oviparous.Oviparous	26.1849	26.5261	30.5022	30.864	-4.31726
3	Node3829	Node3831	Oviparous	Oviparous	Oviparous.Oviparous	26.5261	25.5667	30.864	29.9704	-4.33794
3	Node3795	Node3844	Oviparous	Oviparous	Oviparous.Oviparous	25.6034	27.0294	29.8874	30.8813	-4.28407
3	Node3100	Node3874	Oviparous	Oviparous	Oviparous.Oviparous	29.5413	29.6656	33.8463	33.2091	-4.30496
3	Node3874	Node3879	Oviparous	Oviparous	Oviparous.Oviparous	29.6656	30.1051	33.2091	33.4234	-3.54348
3	Node3879	Node3888	Oviparous	Oviparous	Oviparous.Oviparous	30.1051	28.8703	33.4234	32.1874	-3.31829
3	Node3888	Node3897	Oviparous	Oviparous	Oviparous.Oviparous	28.8703	28.3615	32.1874	32.0846	-3.31711
3	Node3897	Node3898	Oviparous	Oviparous	Oviparous.Oviparous	28.3615	28.8368	32.0846	32.1875	-3.72305
3	Node3898	Node3899	Oviparous	Oviparous	Oviparous.Oviparous	28.8368	29.4197	32.1875	32.7899	-3.35063
3	Node3899	Node3900	Oviparous	Oviparous	Oviparous.Oviparous	29.4197	28.5068	32.7899	32.0525	-3.37018
3	Node3900	Node3901	Oviparous	Oviparous	Oviparous.Oviparous	28.5068	28.5306	32.0525	32.1648	-3.54573
3	Node3901	Node3903	Oviparous	Viviparous	Oviparous.Viviparous	28.5306	28.0677	32.1648	31.2863	-3.63413
3	Node3903	Node3904	Viviparous	Viviparous	Viviparous.Viviparous	28.0677	28.377	31.2863	31.5503	-3.21854
3	Node3903	Node3916	Viviparous	Viviparous	Viviparous.Viviparous	28.0677	27.6035	31.2863	31.264	-3.21854
3	Node3901	Node3918	Oviparous	Oviparous	Oviparous.Viviparous	28.5306	29.1569	32.1648	33.0423	-3.63413
3	Node3918	Node3929	Oviparous	Oviparous	Oviparous.Viviparous	29.1569	31.1235	33.0423	35.0788	-3.88536
3	Node3929	Node3930	Oviparous	Oviparous	Oviparous.Oviparous	31.1235	30.3219	35.0788	34.6357	-3.95532
3	Node3930	Node3931	Oviparous	Oviparous	Oviparous.Oviparous	30.3219	30.1646	34.6357	34.3975	-4.31383
3	Node3900	Node3934	Oviparous	Oviparous	Oviparous.Oviparous	28.5068	28.6007	32.0525	31.8905	-3.54573
3	Node3934	Node3938	Oviparous	Oviparous	Oviparous.Oviparous	28.6007	28.2161	31.8905	31.2222	-3.28982
3	Node3899	Node3939	Oviparous	Oviparous	Oviparous.Oviparous	29.4197	29.5881	32.7899	33.837	-3.37018
3	Node3874	Node3974	Oviparous	Oviparous	Oviparous.Oviparous	29.6656	30.3518	33.2091	34.9965	-3.54348
3	Node3099	Node3988	Viviparous	Oviparous	Viviparous.Oviparous	25.41	27.0544	28.3464	29.5196	-2.93641
3	Node3988	Node3990	Oviparous	Oviparous	Oviparous.Oviparous	27.0544	27.924	29.5196	30.9627	-2.46516
3	Node3990	Node3991	Oviparous	Oviparous	Oviparous.Oviparous	27.924	28.6064	30.9627	32.7836	-3.03874
3	Node3991	Node3999	Oviparous	Oviparous	Oviparous.Oviparous	28.6064	32.1889	32.7836	37.1264	-4.17719
3	Node3999	Node4034	Oviparous	Oviparous	Oviparous.Oviparous	32.1889	31.1141	37.1264	37.8631	-4.93753
3	Node3991	Node4081	Oviparous	Oviparous	Oviparous.Oviparous	28.6064	27.3585	32.7836	30.8894	-4.17719
3	Node4081	Node4084	Oviparous	Oviparous	Oviparous.Oviparous	27.3585	27.1716	30.8894	29.2177	-3.53096
3	Node4081	Node4255	Oviparous	Oviparous	Oviparous.Oviparous	27.3585	28.5216	30.8894	32.6033	-3.53096
3	Node4255	Node4279	Oviparous	Oviparous	Oviparous.Oviparous	28.5216	29.6913	32.6033	36.0598	-4.08171
3	Node4279	Node4281	Oviparous	Viviparous	Oviparous.Viviparous	29.6913	29.1575	36.0598	35.5212	-6.36851
3	Node4279	Node4287	Oviparous	Oviparous	Oviparous.Viviparous	29.6913	30.5662	36.0598	36.0878	-6.36851
3	Node4255	Node4296	Oviparous	Oviparous	Oviparous.Oviparous	28.5216	27.8003	32.6033	31.8692	-4.08171
3	Node3988	Node4413	Oviparous	Oviparous	Oviparous.Oviparous	27.0544	28.4259	29.5196	28.5391	-2.46516
3	Node4413	Node4497	Oviparous	Oviparous	Oviparous.Oviparous	28.4259	28.1662	28.5391	29.0845	-0.113183
3	Node3098	Node4523	Viviparous	Viviparous	Viviparous.Viviparous	24.8969	26.2976	26.8791	28.0972	-1.9822
3	Node4523	Node4525	Viviparous	Viviparous	Viviparous.Oviparous	26.2976	25.9575	28.0972	27.4359	-1.79958
3	Node4525	Node4529	Viviparous	Viviparous	Viviparous.Viviparous	25.9575	23.3437	27.4359	23.2801	-1.47844
3	Node4529	Node4545	Viviparous	Viviparous	Viviparous.Viviparous	23.3437	24.0171	23.2801	26.064	0.0636666
3	Node4525	Node4644	Viviparous	Viviparous	Viviparous.Viviparous	25.9575	24.0953	27.4359	24.6589	-1.47844
3	Node5	Node4715	Viviparous	Viviparous	Viviparous.Viviparous	25.0208	25.407	26.1086	26.5919	-1.08779
3	Node4715	Node4716	Viviparous	Viviparous	Viviparous.Oviparous	25.407	23.9924	26.5919	25.7426	-1.18492
3	Node4716	Node4866	Viviparous	Oviparous	Viviparous.Oviparous	23.9924	29.5716	25.7426	33.5694	-1.75019
3	Node4866	Node4878	Oviparous	Oviparous	Oviparous.Oviparous	29.5716	28.7439	33.5694	33.0945	-3.99785
3	Node4878	Node4879	Oviparous	Oviparous	Oviparous.Oviparous	28.7439	26.8039	33.0945	31.4677	-4.35058
3	Node4879	Node4881	Oviparous	Oviparous	Oviparous.Oviparous	26.8039	28.61	31.4677	33.0916	-4.66382
3	Node4881	Node4882	Oviparous	Oviparous	Oviparous.Oviparous	28.61	29.3146	33.0916	33.8825	-4.48154
3	Node4882	Node4884	Oviparous	Oviparous	Oviparous.Oviparous	29.3146	29.3672	33.8825	34.3242	-4.5679
3	Node4884	Node4885	Oviparous	Oviparous	Oviparous.Oviparous	29.3672	29.3915	34.3242	34.4871	-4.95703
3	Node4884	Node4888	Oviparous	Oviparous	Oviparous.Oviparous	29.3672	29.5453	34.3242	34.9668	-4.95703
3	Node4881	Node4893	Oviparous	Oviparous	Oviparous.Oviparous	28.61	28.2427	33.0916	32.7892	-4.48154
3	Node4893	Node4895	Oviparous	Oviparous	Oviparous.Oviparous	28.2427	27.9478	32.7892	32.8205	-4.54652
3	Node4879	Node4900	Oviparous	Oviparous	Oviparous.Oviparous	26.8039	26.8403	31.4677	31.7492	-4.66382
3	Node4900	Node4901	Oviparous	Oviparous	Oviparous.Oviparous	26.8403	27.1206	31.7492	32.3498	-4.90895
3	Node4901	Node4903	Oviparous	Oviparous	Oviparous.Oviparous	27.1206	26.5035	32.3498	31.2612	-5.22928
3	Node4900	Node4904	Oviparous	Oviparous	Oviparous.Oviparous	26.8403	26.5046	31.7492	31.3482	-4.90895
3	Node4904	Node4905	Oviparous	Oviparous	Oviparous.Oviparous	26.5046	26.1755	31.3482	31.0875	-4.8436
3	Node4904	Node4906	Oviparous	Oviparous	Oviparous.Oviparous	26.5046	26.8034	31.3482	31.5175	-4.8436
3	Node4906	Node4919	Oviparous	Oviparous	Oviparous.Oviparous	26.8034	27.0522	31.5175	31.6792	-4.7141
3	Node4919	Node4928	Oviparous	Oviparous	Oviparous.Oviparous	27.0522	26.9091	31.6792	32.5424	-4.62707
3	Node4928	Node4935	Oviparous	Oviparous	Oviparous.Oviparous	26.9091	26.4222	32.5424	32.179	-5.63328
3	Node4919	Node4945	Oviparous	Oviparous	Oviparous.Oviparous	27.0522	25.7377	31.6792	29.9721	-4.62707
3	Node4878	Node4990	Oviparous	Oviparous	Oviparous.Oviparous	28.7439	28.9747	33.0945	34.1978	-4.35058
3	Node4990	Node5077	Oviparous	Oviparous	Oviparous.Oviparous	28.9747	29.6339	34.1978	34.6473	-5.22301
3	Node5077	Node5078	Oviparous	Oviparous	Oviparous.Viviparous	29.6339	29.2938	34.6473	34.4977	-5.01338
3	Node5077	Node5081	Oviparous	Viviparous	Oviparous.Viviparous	29.6339	30.3345	34.6473	35.4324	-5.01338
3	Node4715	Node5396	Viviparous	Oviparous	Viviparous.Oviparous	25.407	30.1801	26.5919	32.5315	-1.18492
3	Node5396	Node5416	Oviparous	Oviparous	Oviparous.Oviparous	30.1801	31.2532	32.5315	34.2787	-2.35134
3	Node5416	Node5418	Oviparous	Oviparous	Oviparous.Oviparous	31.2532	34.9019	34.2787	39.2748	-3.02553
3	Node5418	Node5419	Oviparous	Oviparous	Oviparous.Oviparous	34.9019	35.4869	39.2748	39.7805	-4.3729
3	Node5418	Node5437	Oviparous	Oviparous	Oviparous.Oviparous	34.9019	37.0623	39.2748	41.753	-4.3729
3	Node5437	Node5438	Oviparous	Oviparous	Oviparous.Oviparous	37.0623	35.9952	41.753	39.6464	-4.6907
3	Node4	Node5484	Viviparous	Viviparous	Viviparous.Viviparous	23.9483	24.5137	24.4137	27.0286	-0.46542
3	Node5484	Node5549	Viviparous	Viviparous	Viviparous.Viviparous	24.5137	27.1158	27.0286	29.9593	-2.51487
3	Node5549	Node5566	Viviparous	Viviparous	Viviparous.Oviparous	27.1158	28.2357	29.9593	32.0136	-2.84347
3	Node5566	Node5568	Viviparous	Viviparous	Viviparous.Viviparous	28.2357	28.4493	32.0136	32.7944	-3.77789
3	Node5568	Node5572	Viviparous	Viviparous	Viviparous.Viviparous	28.4493	26.4461	32.7944	31.1859	-4.34501
3	Node5572	Node5579	Viviparous	Viviparous	Viviparous.Viviparous	26.4461	27.232	31.1859	31.6599	-4.7398
3	Node5579	Node5580	Viviparous	Viviparous	Viviparous.Viviparous	27.232	27.1064	31.6599	31.4849	-4.42791
3	Node5566	Node5589	Viviparous	Viviparous	Viviparous.Viviparous	28.2357	28.0181	32.0136	31.8857	-3.77789
3	Node5484	Node5604	Viviparous	Viviparous	Viviparous.Viviparous	24.5137	25.3935	27.0286	28.0976	-2.51487
3	Node5604	Node5605	Viviparous	Viviparous	Viviparous.Viviparous	25.3935	24.1911	28.0976	27.3164	-2.70405
3	Node5605	Node5606	Viviparous	Viviparous	Viviparous.Viviparous	24.1911	25.5861	27.3164	30.6016	-3.12538
3	Node5606	Node5670	Viviparous	Viviparous	Viviparous.Viviparous	25.5861	28.2212	30.6016	34.4187	-5.01552
3	Node5670	Node5674	Viviparous	Viviparous	Viviparous.Viviparous	28.2212	27.0513	34.4187	33.244	-6.19758
3	Node5674	Node5704	Viviparous	Viviparous	Viviparous.Oviparous	27.0513	27.9062	33.244	34	-6.1927
3	Node5704	Node5713	Viviparous	Viviparous	Viviparous.Viviparous	27.9062	27.8213	34	34.0327	-6.09375
3	Node5713	Node5720	Viviparous	Viviparous	Viviparous.Viviparous	27.8213	28.4692	34.0327	34.6951	-6.21145
3	Node5606	Node5775	Viviparous	Viviparous	Viviparous.Viviparous	25.5861	23.3565	30.6016	28.3007	-5.01552
3	Node5775	Node5784	Viviparous	Viviparous	Viviparous.Viviparous	23.3565	22.9945	28.3007	27.9099	-4.94419
3	Node5784	Node5797	Viviparous	Viviparous	Viviparous.Oviparous	22.9945	24.6047	27.9099	29.1293	-4.91535
3	Node5797	Node5798	Viviparous	Viviparous	Viviparous.Oviparous	24.6047	24.2306	29.1293	28.8132	-4.52459
3	Node5798	Node5815	Viviparous	Oviparous	Viviparous.Oviparous	24.2306	25.5194	28.8132	31.0638	-4.58257
3	Node5775	Node6008	Viviparous	Viviparous	Viviparous.Viviparous	23.3565	24.2686	28.3007	27.8206	-4.94419
3	Node5605	Node6053	Viviparous	Viviparous	Viviparous.Viviparous	24.1911	22.6397	27.3164	25.0427	-3.12538
3	Node6053	Node6058	Viviparous	Viviparous	Viviparous.Viviparous	22.6397	21.9429	25.0427	23.77	-2.40305
3	Node6058	Node6077	Viviparous	Viviparous	Viviparous.Oviparous	21.9429	21.9225	23.77	23.4196	-1.82702
3	Node6077	Node6081	Viviparous	Viviparous	Viviparous.Oviparous	21.9225	21.4883	23.4196	22.1047	-1.49711
3	Node6081	Node6274	Viviparous	Viviparous	Viviparous.Oviparous	21.4883	21.2438	22.1047	23.3062	-0.61641
3	Node5604	Node6377	Viviparous	Viviparous	Viviparous.Viviparous	25.3935	25.4775	28.0976	27.4773	-2.70405
3	Node6377	Node6383	Viviparous	Oviparous	Viviparous.Oviparous	25.4775	24.0411	27.4773	27.6367	-1.99982
3	Node6383	Node6385	Oviparous	Oviparous	Oviparous.Oviparous	24.0411	25.7336	27.6367	29.2422	-3.5956
3	Node6385	Node6393	Oviparous	Oviparous	Oviparous.Oviparous	25.7336	26.2515	29.2422	30.0698	-3.5086
3	Node6393	Node6400	Oviparous	Oviparous	Oviparous.Oviparous	26.2515	25.6342	30.0698	28.9156	-3.8183
3	Node6377	Node6418	Viviparous	Viviparous	Viviparous.Oviparous	25.4775	22.3112	27.4773	23.8467	-1.99982
3	Node3	Node6541	Viviparous	Oviparous	Viviparous.Oviparous	23.7938	26.481	24.9798	27.2256	-1.18606
3	Node6541	Node6542	Oviparous	Oviparous	Oviparous.Oviparous	26.481	26.3208	27.2256	27.5625	-0.744631
3	Node6542	Node6543	Oviparous	Oviparous	Oviparous.Oviparous	26.3208	25.6554	27.5625	26.2856	-1.24177
3	Node6543	Node6544	Oviparous	Oviparous	Oviparous.Oviparous	25.6554	27.7831	26.2856	28.7128	-0.630163
3	Node6544	Node6547	Oviparous	Oviparous	Oviparous.Oviparous	27.7831	25.8953	28.7128	25.7015	-0.92974
3	Node6547	Node6862	Oviparous	Oviparous	Oviparous.Oviparous	25.8953	27.8585	25.7015	27.2677	0.193855
3	Node6862	Node6863	Oviparous	Oviparous	Oviparous.Oviparous	27.8585	27.0769	27.2677	26.9272	0.59078
3	Node6543	Node7424	Oviparous	Oviparous	Oviparous.Oviparous	25.6554	23.3777	26.2856	24.1336	-0.630163
3	Node6542	Node7609	Oviparous	Oviparous	Oviparous.Oviparous	26.3208	25.1806	27.5625	28.0738	-1.24177
3	Node6541	Node7735	Oviparous	Oviparous	Oviparous.Oviparous	26.481	24.9315	27.2256	23.9372	-0.744631
4	Node1	Sphenodon_punctatus	Oviparous	Oviparous	Oviparous.Oviparous	-0.202313	21.1946	-0.611416	21.6346	0.409103
4	Node43	Orthriophis_taeniurus	Oviparous	Oviparous	Oviparous.Oviparous	29.6848	28.6614	29.5876	28.1244	0.0971927
4	Node57	Elaphe_carinata	Oviparous	Oviparous	Oviparous.Oviparous	29.5002	28.2178	29.3287	28.0325	0.171467
4	Node76	Pituophis_melanoleucus	Oviparous	Oviparous	Oviparous.Oviparous	27.7654	28.3558	27.0673	27.4127	0.698141
4	Node76	Pituophis_catenifer	Oviparous	Oviparous	Oviparous.Oviparous	27.7654	27.1504	27.0673	26.2197	0.698141
4	Node287	Ptyas_mucosa	Oviparous	Oviparous	Oviparous.Oviparous	29.6819	27.8785	29.3915	27.6738	0.290437
4	Node287	Ptyas_korros	Oviparous	Oviparous	Oviparous.Oviparous	29.6819	29.6831	29.3915	29.456	0.290437
4	Node19	Heterodon_platirhinos	Viviparous	Oviparous	Viviparous.Oviparous	26.7179	24.1031	27.8212	26.2687	-1.10332
4	Node1460	Xenochrophis_piscator	Oviparous	Oviparous	Oviparous.Oviparous	29.241	28.1076	30.7315	29.9299	-1.49044
4	Node1460	Xenochrophis_vittatus	Oviparous	Oviparous	Oviparous.Oviparous	29.241	26.8645	30.7315	27.1667	-1.49044
4	Node1459	Rhabdophis_tigrinus	Oviparous	Oviparous	Oviparous.Oviparous	28.7639	25.8354	30.1046	26.2942	-1.34078
4	Node1545	Natrix_natrix	Viviparous	Oviparous	Viviparous.Oviparous	26.9425	26.3612	28.953	28.2514	-2.01049
4	Node1552	Thamnophis_sauritus	Viviparous	Viviparous	Viviparous.Viviparous	26.443	27.2074	27.917	28.3612	-1.47408
4	Node1552	Thamnophis_sirtalis	Viviparous	Viviparous	Viviparous.Viviparous	26.443	27.8842	27.917	29.4361	-1.47408
4	Node1572	Thamnophis_elegans	Viviparous	Viviparous	Viviparous.Viviparous	26.5739	26.9194	28.113	28.606	-1.53908
4	Node1577	Thamnophis_ordinoides	Viviparous	Viviparous	Viviparous.Viviparous	26.6213	26.8875	27.9235	28.0262	-1.30221
4	Node1577	Thamnophis_gigas	Viviparous	Viviparous	Viviparous.Viviparous	26.6213	25.4612	27.9235	26.5438	-1.30221
4	Node1588	Nerodia_sipedon	Viviparous	Viviparous	Viviparous.Viviparous	25.4454	23.6809	26.3534	24.6641	-0.90799
4	Node1588	Nerodia_fasciata	Viviparous	Viviparous	Viviparous.Viviparous	25.4454	25.7833	26.3534	26.5189	-0.90799
4	Node1586	Nerodia_rhombifer	Viviparous	Viviparous	Viviparous.Viviparous	26.1815	24.1498	27.1996	25.2431	-1.01814
4	Node1624	Malpolon_monspessulanus	Viviparous	Oviparous	Viviparous.Oviparous	25.6387	24.3729	26.7755	24.7292	-1.13683
4	Node1989	Naja_atra	Viviparous	Oviparous	Viviparous.Oviparous	25.5621	27.196	26.4883	29.9477	-0.926189
4	Node2052	Acanthophis_praelongus	Viviparous	Viviparous	Viviparous.Viviparous	25.2739	28.1571	25.7646	28.7337	-0.490715
4	Node2052	Hoplocephalus_bitorquatus	Viviparous	Viviparous	Viviparous.Viviparous	25.2739	23.5934	25.7646	24.1006	-0.490715
4	Node2273	Deinagkistrodon_acutus	Viviparous	Oviparous	Viviparous.Oviparous	25.6088	23.8749	26.4687	25.3049	-0.859832
4	Node2317	Gloydius_brevicaudus	Viviparous	Viviparous	Viviparous.Viviparous	26.1815	25.168	27.05	24.82	-0.868491
4	Node2330	Bothrops_insularis	Viviparous	Viviparous	Viviparous.Viviparous	25.365	27.4636	25.9816	27.1448	-0.616576
4	Node2408	Agkistrodon_piscivorus	Viviparous	Viviparous	Viviparous.Viviparous	25.0755	22.5586	25.5791	22.3365	-0.503628
4	Node2412	Sistrurus_catenatus	Viviparous	Viviparous	Viviparous.Viviparous	26.4842	24.9883	27.449	26.2792	-0.964827
4	Node2432	Crotalus_oreganus	Viviparous	Viviparous	Viviparous.Viviparous	28.3377	28.4454	29.5912	29.6185	-1.25348
4	Node2432	Crotalus_viridis	Viviparous	Viviparous	Viviparous.Viviparous	28.3377	28.9538	29.5912	30.1021	-1.25348
4	Node2431	Crotalus_scutulatus	Viviparous	Viviparous	Viviparous.Viviparous	27.6224	26.5904	28.8062	28.0901	-1.18376
4	Node2426	Crotalus_horridus	Viviparous	Viviparous	Viviparous.Viviparous	26.5728	27.6168	27.4888	28.2122	-0.915934
4	Node2266	Vipera_aspis	Viviparous	Viviparous	Viviparous.Viviparous	24.4852	24.6666	25.4535	25.4337	-0.968309
4	Node2588	Chilabothrus_chrysogaster	Viviparous	Viviparous	Viviparous.Viviparous	26.575	24.3485	26.1579	22.8904	0.417127
4	Node2588	Boa_constrictor	Viviparous	Viviparous	Viviparous.Viviparous	26.575	23.7259	26.1579	22.6283	0.417127
4	Node2574	Charina_bottae	Viviparous	Viviparous	Viviparous.Viviparous	29.3717	27.2376	29.6601	26.3654	-0.288494
4	Node2620	Python_molurus	Oviparous	Oviparous	Oviparous.Oviparous	27.4153	29.076	28.5761	30.0769	-1.16076
4	Node2644	Morelia_spilota	Oviparous	Oviparous	Oviparous.Oviparous	25.9837	24.1862	27.203	25.5088	-1.21937
4	Node2644	Antaresia_childreni	Oviparous	Oviparous	Oviparous.Oviparous	25.9837	25.4109	27.203	27.4934	-1.21937
4	Node3103	Crotaphytus_collaris	Oviparous	Oviparous	Oviparous.Oviparous	28.8486	30.9188	32.2037	35.8395	-3.35515
4	Node3133	Dipsosaurus_dorsalis	Oviparous	Oviparous	Oviparous.Oviparous	29.4853	30.7137	32.6177	33.0938	-3.13242
4	Node3137	Cyclura_nubila	Oviparous	Oviparous	Oviparous.Oviparous	31.3081	29.7525	34.3054	32.5543	-2.99732
4	Node3167	Conolophus_subcristatus	Oviparous	Oviparous	Oviparous.Oviparous	32.984	32.7389	36.3042	36.0115	-3.32019
4	Node3167	Conolophus_pallidus	Oviparous	Oviparous	Oviparous.Oviparous	32.984	33.5456	36.3042	37.0307	-3.32019
4	Node3166	Amblyrhynchus_cristatus	Oviparous	Oviparous	Oviparous.Oviparous	31.5188	32.6334	35.1737	36.5775	-3.65487
4	Node3232	Microlophus_bivittatus	Oviparous	Oviparous	Oviparous.Oviparous	29.5637	30.843	32.286	34.2067	-2.72232
4	Node3244	Microlophus_peruvianus	Oviparous	Oviparous	Oviparous.Oviparous	27.7402	31.1157	30.6906	34.3775	-2.95045
4	Node3244	Microlophus_atacamensis	Oviparous	Oviparous	Oviparous.Oviparous	27.7402	23.0479	30.6906	25.7096	-2.95045
4	Node3265	Tropidurus_cocorobensis	Oviparous	Oviparous	Oviparous.Oviparous	30.2359	28.9214	33.9796	33.084	-3.74376
4	Node3274	Tropidurus_oreadicus	Oviparous	Oviparous	Oviparous.Oviparous	31.0833	30.6515	34.1997	33.8318	-3.11639
4	Node3277	Tropidurus_torquatus	Oviparous	Oviparous	Oviparous.Oviparous	31.5747	31.6185	34.7102	34.6509	-3.13544
4	Node3277	Tropidurus_hispidus	Oviparous	Oviparous	Oviparous.Oviparous	31.5747	31.5711	34.7102	34.7419	-3.13544
4	Node3283	Oplurus_cuvieri	Oviparous	Oviparous	Oviparous.Oviparous	28.1719	29.3491	32.123	35.1414	-3.95113
4	Node3327	Phymaturus_patagonicus	Viviparous	Viviparous	Viviparous.Viviparous	24.9033	24.9074	31.0152	31.0428	-6.11189
4	Node3332	Phymaturus_somuncurensis	Viviparous	Viviparous	Viviparous.Viviparous	24.995	24.7163	30.9189	30.4812	-5.92395
4	Node3332	Phymaturus_indistinctus	Viviparous	Viviparous	Viviparous.Viviparous	24.995	25.3396	30.9189	31.5153	-5.92395
4	Node3338	Phymaturus_palluma	Viviparous	Viviparous	Viviparous.Viviparous	25.2964	25.2623	32.6944	32.5684	-7.39798
4	Node3342	Phymaturus_mallimaccii	Viviparous	Viviparous	Viviparous.Viviparous	25.2444	25.4106	32.4202	32.7356	-7.17588
4	Node3342	Phymaturus_antofagastensis	Viviparous	Viviparous	Viviparous.Viviparous	25.2444	25.631	32.4202	32.768	-7.17588
4	Node3341	Phymaturus_punae	Viviparous	Viviparous	Viviparous.Viviparous	25.4659	25.3739	32.7034	32.557	-7.23754
4	Node3347	Liolaemus_dorbignyi	Viviparous	Viviparous	Viviparous.Viviparous	26.8767	27.0396	31.6907	31.6487	-4.81399
4	Node3347	Liolaemus_vallecurensis	Viviparous	Viviparous	Viviparous.Viviparous	26.8767	29.609	31.6907	34.701	-4.81399
4	Node3366	Liolaemus_pseudoanomalus	Oviparous	Oviparous	Oviparous.Oviparous	27.3759	25.8077	32.8001	30.9584	-5.42422
4	Node3370	Liolaemus_lutzae	Oviparous	Oviparous	Oviparous.Oviparous	28.447	28.7573	33.6785	34.0479	-5.23149
4	Node3370	Liolaemus_occipitalis	Oviparous	Oviparous	Oviparous.Oviparous	28.447	26.0094	33.6785	30.3889	-5.23149
4	Node3378	Liolaemus_boulengeri	Oviparous	Oviparous	Oviparous.Oviparous	27.9345	29.7581	33.0787	34.4482	-5.14418
4	Node3388	Liolaemus_ornatus	Oviparous	Viviparous	Oviparous.Viviparous	26.4991	27.047	32.0013	32.8675	-5.50222
4	Node3388	Liolaemus_quilmes	Oviparous	Oviparous	Oviparous.Viviparous	26.4991	27.1084	32.0013	32.5743	-5.50222
4	Node3418	Liolaemus_magellanicus	Viviparous	Viviparous	Viviparous.Viviparous	26.1958	25.6383	30.9395	30.7105	-4.74365
4	Node3418	Liolaemus_sarmientoi	Viviparous	Viviparous	Viviparous.Viviparous	26.1958	26.1576	30.9395	30.2015	-4.74365
4	Node3430	Liolaemus_walkeri	Oviparous	Viviparous	Oviparous.Viviparous	28.0736	25.9417	34.1287	31.3357	-6.05507
4	Node3434	Liolaemus_tenuis	Oviparous	Oviparous	Oviparous.Oviparous	28.3418	27.5743	34.3335	33.9245	-5.99173
4	Node3437	Liolaemus_pseudolemniscatus	Oviparous	Oviparous	Oviparous.Oviparous	28.6495	27.1172	34.4707	32.6041	-5.82118
4	Node3438	Liolaemus_platei	Oviparous	Oviparous	Oviparous.Oviparous	28.6521	29.5483	34.4271	34.9542	-5.77501
4	Node3438	Liolaemus_nigromaculatus	Oviparous	Oviparous	Oviparous.Oviparous	28.6521	29.042	34.4271	34.7092	-5.77501
4	Node3443	Liolaemus_monticola	Oviparous	Oviparous	Oviparous.Oviparous	28.7157	28.0807	34.4309	33.6295	-5.7152
4	Node3443	Liolaemus_lemniscatus	Oviparous	Oviparous	Oviparous.Oviparous	28.7157	28.2046	34.4309	33.21	-5.7152
4	Node3445	Liolaemus_nigroviridis	Oviparous	Viviparous	Oviparous.Viviparous	28.884	29.0254	35.1149	35.6276	-6.23093
4	Node3445	Liolaemus_fuscus	Oviparous	Oviparous	Oviparous.Viviparous	28.884	31.7417	35.1149	38.6047	-6.23093
4	Node3449	Liolaemus_elongatus	Viviparous	Viviparous	Viviparous.Viviparous	26.9508	27.0852	32.3814	32.5805	-5.43059
4	Node3449	Liolaemus_leopardinus	Viviparous	Viviparous	Viviparous.Viviparous	26.9508	26.5921	32.3814	32.7263	-5.43059
4	Node3464	Liolaemus_chiliensis	Oviparous	Oviparous	Oviparous.Viviparous	28.7477	26.9157	34.5879	32.9322	-5.84027
4	Node3466	Liolaemus_cyanogaster	Viviparous	Viviparous	Viviparous.Viviparous	28.8232	28.8456	34.7506	34.3251	-5.92734
4	Node3466	Liolaemus_gravenhorstii	Viviparous	Viviparous	Viviparous.Viviparous	28.8232	28.5725	34.7506	35.1421	-5.92734
4	Node3474	Liolaemus_bitaeniatus	Oviparous	Oviparous	Oviparous.Oviparous	28.6595	29.071	34.2281	35.0925	-5.56859
4	Node3481	Liolaemus_ramirezae	Oviparous	Oviparous	Oviparous.Oviparous	28.554	27.9996	34.457	34.3081	-5.90301
4	Node3481	Liolaemus_bibronii	Oviparous	Oviparous	Oviparous.Oviparous	28.554	29.5494	34.457	34.6027	-5.90301
4	Node3484	Leiocephalus_schreibersii	Oviparous	Oviparous	Oviparous.Oviparous	26.9091	30.9476	31.2044	35.8916	-4.29529
4	Node3598	Anolis_bahorucoensis	Oviparous	Oviparous	Oviparous.Oviparous	25.3697	23.1988	29.5504	27.6878	-4.18069
4	Node3639	Anolis_sagrei	Oviparous	Oviparous	Oviparous.Oviparous	24.8668	30.2602	29.4776	34.9714	-4.61082
4	Node3670	Anolis_polylepis	Oviparous	Oviparous	Oviparous.Oviparous	26.4357	24.205	31.0037	27.9341	-4.56808
4	Node3670	Anolis_auratus	Oviparous	Oviparous	Oviparous.Oviparous	26.4357	25.8196	31.0037	30.9968	-4.56808
4	Node3798	Anolis_distichus	Oviparous	Oviparous	Oviparous.Oviparous	25.0157	26.3542	28.8505	28.4031	-3.83485
4	Node3804	Anolis_cristatellus	Oviparous	Oviparous	Oviparous.Oviparous	24.9663	27.0776	28.1142	29.48	-3.14794
4	Node3804	Anolis_gundlachi	Oviparous	Oviparous	Oviparous.Oviparous	24.9663	28.5231	28.1142	31.8934	-3.14794
4	Node3818	Anolis_oculatus	Oviparous	Oviparous	Oviparous.Oviparous	25.1538	24.435	29.6496	27.38	-4.49577
4	Node3818	Anolis_marmoratus	Oviparous	Oviparous	Oviparous.Oviparous	25.1538	26.8676	29.6496	30.8294	-4.49577
4	Node3817	Anolis_gingivinus	Oviparous	Oviparous	Oviparous.Oviparous	25.8683	24.7697	31.0402	29.6275	-5.17189
4	Node3829	Anolis_longitibialis	Oviparous	Oviparous	Oviparous.Oviparous	26.5752	25.403	31.4702	30.4882	-4.89505
4	Node3831	Anolis_shrevei	Oviparous	Oviparous	Oviparous.Oviparous	26.0798	25.3274	30.6958	30.377	-4.61592
4	Node3831	Anolis_cybotes	Oviparous	Oviparous	Oviparous.Oviparous	26.0798	26.3729	30.6958	31.0775	-4.61592
4	Node3844	Anolis_carolinensis	Oviparous	Oviparous	Oviparous.Oviparous	27.0994	25.1596	30.3199	28.5705	-3.22051
4	Node3844	Anolis_longiceps	Oviparous	Oviparous	Oviparous.Oviparous	27.0994	27.3421	30.3199	30.7613	-3.22051
4	Node3888	Sceloporus_siniferus	Oviparous	Oviparous	Oviparous.Oviparous	30.874	31.813	35.2595	37.267	-4.38545
4	Node3904	Sceloporus_cyanogenys	Viviparous	Viviparous	Viviparous.Viviparous	27.7309	27.8139	32.2524	32.484	-4.52147
4	Node3904	Sceloporus_jarrovii	Viviparous	Viviparous	Viviparous.Viviparous	27.7309	29.5593	32.2524	33.1398	-4.52147
4	Node3916	Sceloporus_palaciosi	Viviparous	Viviparous	Viviparous.Viviparous	26.8937	24.2066	30.5163	27.8935	-3.62254
4	Node3916	Sceloporus_grammicus	Viviparous	Viviparous	Viviparous.Viviparous	26.8937	28.2863	30.5163	31.5776	-3.62254
4	Node3918	Sceloporus_malachiticus	Oviparous	Viviparous	Oviparous.Viviparous	28.6093	26.9157	32.3077	30.0111	-3.69841
4	Node3930	Sceloporus_occidentalis	Oviparous	Oviparous	Oviparous.Oviparous	30.7333	29.6408	34.5912	33.1389	-3.85784
4	Node3931	Sceloporus_woodi	Oviparous	Oviparous	Oviparous.Oviparous	30.8096	31.0023	34.4144	34.7431	-3.60476
4	Node3931	Sceloporus_undulatus	Oviparous	Oviparous	Oviparous.Oviparous	30.8096	30.4914	34.4144	34.4598	-3.60476
4	Node3929	Sceloporus_virgatus	Oviparous	Oviparous	Oviparous.Oviparous	29.8172	27.8335	33.699	32.324	-3.88183
4	Node3934	Sceloporus_scalaris	Oviparous	Oviparous	Oviparous.Oviparous	27.643	29.4921	30.9796	33.0976	-3.33659
4	Node3939	Sceloporus_aeneus	Oviparous	Oviparous	Oviparous.Viviparous	27.5709	27.0896	31.5444	31.3364	-3.97345
4	Node3939	Sceloporus_bicanthalis	Oviparous	Viviparous	Oviparous.Viviparous	27.5709	27.3654	31.5444	31.0041	-3.97345
4	Node3940	Sceloporus_orcutti	Oviparous	Oviparous	Oviparous.Oviparous	28.9599	28.8185	33.5643	33.4259	-4.60442
4	Node3940	Sceloporus_magister	Oviparous	Oviparous	Oviparous.Oviparous	28.9599	28.7854	33.5643	34.3676	-4.60442
4	Node3898	Sceloporus_graciosus	Oviparous	Oviparous	Oviparous.Oviparous	28.5638	29.7834	32.3718	33.1737	-3.80805
4	Node3897	Sceloporus_gadoviae	Oviparous	Oviparous	Oviparous.Oviparous	29.6691	29.2039	33.7762	32.7517	-4.10704
4	Node3879	Urosaurus_ornatus	Oviparous	Oviparous	Oviparous.Oviparous	30.709	29.6693	35.0049	34.46	-4.29592
4	Node3974	Phrynosoma_platyrhinos	Oviparous	Oviparous	Oviparous.Viviparous	29.6133	27.5016	33.6237	32.2363	-4.01037
4	Node3974	Phrynosoma_douglasii	Oviparous	Viviparous	Oviparous.Viviparous	29.6133	27.7297	33.6237	32.2354	-4.01037
4	Node4034	Chlamydosaurus_kingii	Oviparous	Oviparous	Oviparous.Oviparous	29.2976	28.3175	33.9273	33.4797	-4.62965
4	Node4034	Amphibolurus_muricatus	Oviparous	Oviparous	Oviparous.Oviparous	29.2976	31.3544	33.9273	36.9693	-4.62965
4	Node3999	Ctenophorus_nuchalis	Oviparous	Oviparous	Oviparous.Oviparous	31.2347	33.6628	34.8955	36.6323	-3.66079
4	Node4084	Calotes_versicolor	Oviparous	Oviparous	Oviparous.Oviparous	26.7132	26.5591	30.2578	28.3277	-3.54459
4	Node4084	Draco_volans	Oviparous	Oviparous	Oviparous.Oviparous	26.7132	25.2358	30.2578	28.5121	-3.54459
4	Node4281	Phrynocephalus_putjatai	Viviparous	Viviparous	Viviparous.Viviparous	28.5655	28.3955	33.2157	33.2196	-4.65025
4	Node4281	Phrynocephalus_vlangalii	Viviparous	Viviparous	Viviparous.Viviparous	28.5655	28.8664	33.2157	33.447	-4.65025
4	Node4291	Phrynocephalus_przewalskii	Oviparous	Oviparous	Oviparous.Oviparous	30.0981	30.856	34.7561	35.4612	-4.65809
4	Node4291	Phrynocephalus_versicolor	Oviparous	Oviparous	Oviparous.Oviparous	30.0981	30.0716	34.7561	34.8424	-4.65809
4	Node4296	Agama_agama	Oviparous	Oviparous	Oviparous.Oviparous	29.4416	29.1917	35.8055	35.2829	-6.36387
4	Node4296	Agama_impalearis	Oviparous	Oviparous	Oviparous.Oviparous	29.4416	28.7209	35.8055	34.9794	-6.36387
4	Node3990	Leiolepis_reevesii	Oviparous	Oviparous	Oviparous.Oviparous	27.9241	30.9876	31.6965	33.8406	-3.77245
4	Node4413	Furcifer_pardalis	Oviparous	Oviparous	Oviparous.Oviparous	24.635	24.671	28.7174	28.082	-4.08244
4	Node4497	Chamaeleo_calyptratus	Oviparous	Oviparous	Oviparous.Oviparous	23.0936	24.6146	26.4637	28.1547	-3.37009
4	Node4497	Chamaeleo_chamaeleon	Oviparous	Oviparous	Oviparous.Oviparous	23.0936	21.5094	26.4637	24.6351	-3.37009
4	Node4529	Anguis_fragilis	Viviparous	Viviparous	Viviparous.Viviparous	18.7047	20.2646	21.5841	23.7841	-2.87938
4	Node4545	Elgaria_multicarinata	Viviparous	Oviparous	Viviparous.Oviparous	20.7174	26.5567	24.2383	30.8571	-3.52094
4	Node4545	Barisia_imbricata	Viviparous	Viviparous	Viviparous.Oviparous	20.7174	21.1284	24.2383	25.8368	-3.52094
4	Node4644	Xenosaurus_grandis	Viviparous	Viviparous	Viviparous.Viviparous	18.4872	20.5913	21.3916	23.7252	-2.90439
4	Node4644	Xenosaurus_platyceps	Viviparous	Viviparous	Viviparous.Viviparous	18.4872	18.2289	21.3916	20.4564	-2.90439
4	Node4523	Varanus_rosenbergi	Oviparous	Oviparous	Oviparous.Oviparous	24.4561	29.0517	28.7564	32.4876	-4.30031
4	Node4716	Trogonophis_wiegmanni	Oviparous	Viviparous	Oviparous.Viviparous	23.3611	18.3659	26.4297	18.8514	-3.06858
4	Node4866	Psammodromus_algirus	Oviparous	Oviparous	Oviparous.Oviparous	25.5867	28.6196	30.8173	32.6506	-5.23066
4	Node4885	Podarcis_melisellensis	Oviparous	Oviparous	Oviparous.Oviparous	27.8542	28.16	33.9707	34.0504	-6.11658
4	Node4885	Podarcis_milensis	Oviparous	Oviparous	Oviparous.Oviparous	27.8542	27.4688	33.9707	32.9415	-6.11658
4	Node4888	Podarcis_erhardii	Oviparous	Oviparous	Oviparous.Oviparous	28.2288	26.4733	33.8034	31.5394	-5.57462
4	Node4888	Podarcis_peloponnesiacus	Oviparous	Oviparous	Oviparous.Oviparous	28.2288	29.1054	33.8034	34.7881	-5.57462
4	Node4882	Podarcis_tiliguerta	Oviparous	Oviparous	Oviparous.Oviparous	27.5601	28.3007	33.5201	35.7381	-5.96005
4	Node4895	Podarcis_bocagei	Oviparous	Oviparous	Oviparous.Oviparous	26.063	27.1713	32.1822	33.1931	-6.11917
4	Node4895	Podarcis_hispanicus	Oviparous	Oviparous	Oviparous.Oviparous	26.063	26.6007	32.1822	33.2973	-6.11917
4	Node4893	Podarcis_muralis	Oviparous	Oviparous	Oviparous.Oviparous	26.666	24.814	32.9124	31.06	-6.24644
4	Node4901	Scelarcis_perspicillata	Oviparous	Oviparous	Oviparous.Oviparous	26.8299	23.5925	33.2625	31.201	-6.43252
4	Node4903	Zootoca_vivipara	Oviparous	Viviparous	Oviparous.Viviparous	26.8267	27.7859	33.4709	33.8345	-6.64422
4	Node4903	Archaeolacerta_bedriagae	Oviparous	Oviparous	Oviparous.Viviparous	26.8267	25.4043	33.4709	32.8325	-6.64422
4	Node4905	Hellenolacerta_graeca	Oviparous	Oviparous	Oviparous.Oviparous	26.4329	25.7061	32.5054	32.027	-6.07245
4	Node4905	Dalmatolacerta_oxycephala	Oviparous	Oviparous	Oviparous.Oviparous	26.4329	26.8135	32.5054	32.1307	-6.07245
4	Node4906	Lacerta_schreiberi	Oviparous	Oviparous	Oviparous.Oviparous	27.4544	22.6768	33.4859	28.7533	-6.03153
4	Node4928	Takydromus_wolteri	Oviparous	Oviparous	Oviparous.Oviparous	27.5991	28.1646	33.3034	34.506	-5.70426
4	Node4935	Takydromus_septentrionalis	Oviparous	Oviparous	Oviparous.Oviparous	28.1744	27.5762	33.6669	32.8763	-5.49259
4	Node4935	Takydromus_stejnegeri	Oviparous	Oviparous	Oviparous.Oviparous	28.1744	26.6173	33.6669	32.181	-5.49259
4	Node4945	Iberolacerta_cyreni	Oviparous	Oviparous	Oviparous.Oviparous	29.0274	24.1658	34.6446	29.0157	-5.61721
4	Node4945	Darevskia_praticola	Oviparous	Oviparous	Oviparous.Oviparous	29.0274	24.9745	34.6446	29.3379	-5.61721
4	Node4990	Pedioplanis_husabensis	Oviparous	Oviparous	Oviparous.Oviparous	27.2065	28.3994	33.0412	34.8818	-5.83473
4	Node5081	Eremias_argus	Oviparous	Oviparous	Oviparous.Oviparous	25.1804	26.3981	32.812	34.4664	-7.63157
4	Node5081	Eremias_brenchleyi	Oviparous	Oviparous	Oviparous.Oviparous	25.1804	24.6889	32.812	33.082	-7.63157
4	Node5083	Eremias_multiocellata	Viviparous	Viviparous	Viviparous.Viviparous	25.2783	26.768	32.3425	33.9193	-7.06423
4	Node5083	Eremias_przewalskii	Viviparous	Viviparous	Viviparous.Viviparous	25.2783	24.3164	32.3425	31.8038	-7.06423
4	Node5396	Ameiva_fuscata	Oviparous	Oviparous	Oviparous.Oviparous	31.2162	31.9252	34.748	35.9958	-3.53186
4	Node5419	Aspidoscelis_tigris	Oviparous	Oviparous	Oviparous.Oviparous	35.3134	35.5589	39.125	38.8367	-3.81157
4	Node5419	Aspidoscelis_hyperythra	Oviparous	Oviparous	Oviparous.Oviparous	35.3134	32.9725	39.125	36.7947	-3.81157
4	Node5436	Aspidoscelis_sexlineata	Oviparous	Oviparous	Oviparous.Oviparous	35.2861	36.7498	38.3645	39.6766	-3.07837
4	Node5436	Aspidoscelis_inornata	Oviparous	Oviparous	Oviparous.Oviparous	35.2861	36.1001	38.3645	40.0425	-3.07837
4	Node5435	Aspidoscelis_gularis	Oviparous	Oviparous	Oviparous.Oviparous	33.0429	32.9604	36.178	36.8247	-3.13504
4	Node5416	Ameivula_ocellifera	Oviparous	Oviparous	Oviparous.Oviparous	31.8409	34.4377	35.3035	38.3345	-3.46259
4	Node5549	Platysaurus_intermedius	Viviparous	Oviparous	Viviparous.Oviparous	29.4215	29.2256	33.3257	31.957	-3.90426
4	Node5567	Pseudocordylus_melanotus	Viviparous	Viviparous	Viviparous.Viviparous	27.8854	25.0639	32.2818	29.6196	-4.39641
4	Node5567	Karusasaurus_polyzonus	Viviparous	Viviparous	Viviparous.Viviparous	27.8854	28.3721	32.2818	34.5363	-4.39641
4	Node5581	Ouroborus_cataphractus	Viviparous	Viviparous	Viviparous.Viviparous	27.4443	23.2093	32.0004	26.5936	-4.55607
4	Node5601	Cordylus_cordylus	Viviparous	Viviparous	Viviparous.Viviparous	25.9563	26.1548	31.0986	32.0105	-5.14229
4	Node5601	Cordylus_oelofseni	Viviparous	Viviparous	Viviparous.Viviparous	25.9563	25.5133	31.0986	30.9378	-5.14229
4	Node5600	Cordylus_niger	Viviparous	Viviparous	Viviparous.Viviparous	26.627	27.09	31.8975	32.3064	-5.27053
4	Node5594	Cordylus_macropholis	Viviparous	Viviparous	Viviparous.Viviparous	27.5302	25.4816	32.4928	30.4236	-4.96267
4	Node5674	Trachylepis_atlantica	Oviparous	Oviparous	Oviparous.Viviparous	25.6016	28.7766	29.9288	33.6713	-4.32717
4	Node5704	Mabuya_mabouya	Viviparous	Viviparous	Viviparous.Viviparous	26.7479	28.1198	30.7708	32.6769	-4.02285
4	Node5713	Notomabuya_frenata	Viviparous	Viviparous	Viviparous.Viviparous	27.2905	27.2821	31.5535	32.0484	-4.26298
4	Node5720	Psychosaura_macrorhyncha	Viviparous	Viviparous	Viviparous.Viviparous	27.0065	28.6294	31.0182	33.2818	-4.01172
4	Node5720	Brasiliscincus_agilis	Viviparous	Viviparous	Viviparous.Viviparous	27.0065	26.9691	31.0182	31.433	-4.01172
4	Node5670	Eutropis_multifasciata	Oviparous	Viviparous	Oviparous.Viviparous	25.5186	29.0076	29.6332	32.1885	-4.11454
4	Node5798	Niveoscincus_greeni	Oviparous	Viviparous	Oviparous.Viviparous	24.989	25.9563	29.5111	30.5986	-4.52209
4	Node5815	Lygisaurus_foliorum	Oviparous	Oviparous	Oviparous.Oviparous	25.555	25.1027	30.4417	29.0682	-4.8867
4	Node5815	Carlia_vivax	Oviparous	Oviparous	Oviparous.Oviparous	25.555	25.2409	30.4417	29.8966	-4.8867
4	Node5797	Lampropholis_delicata	Oviparous	Oviparous	Oviparous.Oviparous	25.0089	25.4294	29.4753	30.1142	-4.4664
4	Node5784	Bassiana_duperreyi	Oviparous	Oviparous	Oviparous.Oviparous	24.9243	24.2131	29.1256	29.5355	-4.20133
4	Node6008	Oligosoma_maccanni	Oviparous	Viviparous	Oviparous.Viviparous	24.5251	23.8662	28.5676	27.8339	-4.0425
4	Node6008	Oligosoma_suteri	Oviparous	Oviparous	Oviparous.Viviparous	24.5251	24.4777	28.5676	28.9448	-4.0425
4	Node6053	Sphenomorphus_indicus	Oviparous	Viviparous	Oviparous.Viviparous	23.0993	21.09	26.3542	24.7242	-3.25495
4	Node6058	Sphenomorphus_jobiensis	Oviparous	Oviparous	Oviparous.Oviparous	22.3711	20.3438	25.6413	23.4842	-3.27017
4	Node6274	Eulamprus_tympanum	Viviparous	Viviparous	Viviparous.Viviparous	20.8833	18.8564	24.7201	22.458	-3.83687
4	Node6274	Eulamprus_quoyii	Viviparous	Viviparous	Viviparous.Viviparous	20.8833	21.4534	24.7201	25.5006	-3.83687
4	Node6081	Saiphos_equalis	Oviparous	Oviparous	Oviparous.Viviparous	21.432	17.8804	24.8183	20.4062	-3.38632
4	Node6077	Scincella_lateralis	Oviparous	Oviparous	Oviparous.Oviparous	22.4834	24.4308	25.8596	28.9267	-3.37614
4	Node6393	Plestiodon_reynoldsi	Oviparous	Oviparous	Oviparous.Oviparous	26.5761	24.9412	29.6443	27.7247	-3.0682
4	Node6400	Plestiodon_fasciatus	Oviparous	Oviparous	Oviparous.Oviparous	27.3182	24.4019	30.6219	27.2689	-3.30371
4	Node6400	Plestiodon_laticeps	Oviparous	Oviparous	Oviparous.Oviparous	27.3182	29.0747	30.6219	32.3833	-3.30371
4	Node6385	Plestiodon_elegans	Oviparous	Oviparous	Oviparous.Oviparous	25.8886	25.4721	29.1773	28.1517	-3.28875
4	Node6383	Plestiodon_chinensis	Oviparous	Oviparous	Oviparous.Oviparous	26.0005	29.7703	29.1395	32.4854	-3.13899
4	Node6418	Chalcides_bedriagai	Viviparous	Viviparous	Viviparous.Viviparous	21.9201	23.4465	24.599	26.5934	-2.67884
4	Node6418	Chalcides_ocellatus	Viviparous	Viviparous	Viviparous.Viviparous	21.9201	20.7874	24.599	23.1727	-2.67884
4	Node6547	Hemidactylus_frenatus	Oviparous	Oviparous	Oviparous.Oviparous	23.2393	25.0949	24.6005	27.7926	-1.36122
4	Node6863	Lepidodactylus_lugubris	Oviparous	Oviparous	Oviparous.Oviparous	26.4657	30.2896	28.0791	33.1351	-1.61344
4	Node6863	Gekko_japonicus	Oviparous	Oviparous	Oviparous.Oviparous	26.4657	27.4725	28.0791	30.696	-1.61344
4	Node6862	Heteronotia_binoei	Oviparous	Oviparous	Oviparous.Oviparous	26.7637	24.6561	28.5034	25.0684	-1.73973
4	Node6544	Ptyodactylus_hasselquistii	Oviparous	Oviparous	Oviparous.Oviparous	23.3808	23.9775	24.6205	24.6597	-1.23965
4	Node7424	Sphaerodactylus_macrolepis	Oviparous	Oviparous	Oviparous.Oviparous	25.8502	22.9355	27.0621	23.8058	-1.21189
4	Node7424	Gonatodes_humeralis	Oviparous	Oviparous	Oviparous.Oviparous	25.8502	28.1069	27.0621	31.7465	-1.21189
4	Node7609	Goniurosaurus_kuroiwae	Oviparous	Oviparous	Oviparous.Oviparous	27.2887	25.4585	29.1343	25.7703	-1.84565
4	Node7609	Eublepharis_macularius	Oviparous	Oviparous	Oviparous.Oviparous	27.2887	31.9522	29.1343	34.781	-1.84565
4	Node7735	Woodworthia_maculatus	Oviparous	Viviparous	Oviparous.Viviparous	24.8132	19.5616	26.1606	20.2988	-1.34734
4	Node7735	Amalosia_lesueurii	Oviparous	Oviparous	Oviparous.Viviparous	24.8132	25.8061	26.1606	25.9198	-1.34734
4	Node1	Node3	Oviparous	Oviparous	Oviparous.Oviparous	-0.202313	19.1258	-0.611416	20.9835	0.409103
4	Node3	Node4	Oviparous	Oviparous	Oviparous.Oviparous	19.1258	22.3325	20.9835	25.2044	-1.85768
4	Node4	Node5	Oviparous	Oviparous	Oviparous.Oviparous	22.3325	23.5761	25.2044	26.6708	-2.87186
4	Node5	Node6	Oviparous	Oviparous	Oviparous.Oviparous	23.5761	23.8531	26.6708	27.1591	-3.09474
4	Node6	Node10	Oviparous	Viviparous	Oviparous.Viviparous	23.8531	25.9315	27.1591	27.7295	-3.30602
4	Node10	Node15	Viviparous	Viviparous	Viviparous.Viviparous	25.9315	26.5117	27.7295	28.4384	-1.79797
4	Node15	Node17	Viviparous	Viviparous	Viviparous.Viviparous	26.5117	26.3654	28.4384	27.7945	-1.92662
4	Node17	Node18	Viviparous	Viviparous	Viviparous.Viviparous	26.3654	26.799	27.7945	28.2999	-1.4291
4	Node18	Node19	Viviparous	Viviparous	Viviparous.Viviparous	26.799	26.7179	28.2999	27.8212	-1.50091
4	Node19	Node26	Viviparous	Oviparous	Viviparous.Oviparous	26.7179	29.8223	27.8212	29.5422	-1.10332
4	Node26	Node43	Oviparous	Oviparous	Oviparous.Oviparous	29.8223	29.6848	29.5422	29.5876	0.280116
4	Node43	Node57	Oviparous	Oviparous	Oviparous.Oviparous	29.6848	29.5002	29.5876	29.3287	0.0971927
4	Node57	Node76	Oviparous	Oviparous	Oviparous.Oviparous	29.5002	27.7654	29.3287	27.0673	0.171467
4	Node26	Node287	Oviparous	Oviparous	Oviparous.Oviparous	29.8223	29.6819	29.5422	29.3915	0.280116
4	Node18	Node1419	Viviparous	Viviparous	Viviparous.Viviparous	26.799	26.8145	28.2999	28.2873	-1.50091
4	Node1419	Node1459	Viviparous	Oviparous	Viviparous.Oviparous	26.8145	28.7639	28.2873	30.1046	-1.47276
4	Node1459	Node1460	Oviparous	Oviparous	Oviparous.Oviparous	28.7639	29.241	30.1046	30.7315	-1.34078
4	Node1419	Node1545	Viviparous	Viviparous	Viviparous.Oviparous	26.8145	26.9425	28.2873	28.953	-1.47276
4	Node1545	Node1550	Viviparous	Viviparous	Viviparous.Oviparous	26.9425	26.28	28.953	27.4825	-2.01049
4	Node1550	Node1551	Viviparous	Viviparous	Viviparous.Viviparous	26.28	26.3674	27.4825	27.7588	-1.20254
4	Node1551	Node1552	Viviparous	Viviparous	Viviparous.Viviparous	26.3674	26.443	27.7588	27.917	-1.39139
4	Node1551	Node1572	Viviparous	Viviparous	Viviparous.Viviparous	26.3674	26.5739	27.7588	28.113	-1.39139
4	Node1572	Node1577	Viviparous	Viviparous	Viviparous.Viviparous	26.5739	26.6213	28.113	27.9235	-1.53908
4	Node1550	Node1586	Viviparous	Viviparous	Viviparous.Viviparous	26.28	26.1815	27.4825	27.1996	-1.20254
4	Node1586	Node1588	Viviparous	Viviparous	Viviparous.Viviparous	26.1815	25.4454	27.1996	26.3534	-1.01814
4	Node17	Node1624	Viviparous	Viviparous	Viviparous.Viviparous	26.3654	25.6387	27.7945	26.7755	-1.4291
4	Node1624	Node1989	Viviparous	Viviparous	Viviparous.Oviparous	25.6387	25.5621	26.7755	26.4883	-1.13683
4	Node1989	Node2052	Viviparous	Viviparous	Viviparous.Oviparous	25.5621	25.2739	26.4883	25.7646	-0.926189
4	Node15	Node2266	Viviparous	Viviparous	Viviparous.Viviparous	26.5117	24.4852	28.4384	25.4535	-1.92662
4	Node2266	Node2273	Viviparous	Viviparous	Viviparous.Viviparous	24.4852	25.6088	25.4535	26.4687	-0.968309
4	Node2273	Node2317	Viviparous	Viviparous	Viviparous.Oviparous	25.6088	26.1815	26.4687	27.05	-0.859832
4	Node2317	Node2330	Viviparous	Viviparous	Viviparous.Viviparous	26.1815	25.365	27.05	25.9816	-0.868491
4	Node2330	Node2408	Viviparous	Viviparous	Viviparous.Viviparous	25.365	25.0755	25.9816	25.5791	-0.616576
4	Node2408	Node2412	Viviparous	Viviparous	Viviparous.Viviparous	25.0755	26.4842	25.5791	27.449	-0.503628
4	Node2412	Node2426	Viviparous	Viviparous	Viviparous.Viviparous	26.4842	26.5728	27.449	27.4888	-0.964827
4	Node2426	Node2431	Viviparous	Viviparous	Viviparous.Viviparous	26.5728	27.6224	27.4888	28.8062	-0.915934
4	Node2431	Node2432	Viviparous	Viviparous	Viviparous.Viviparous	27.6224	28.3377	28.8062	29.5912	-1.18376
4	Node10	Node2571	Viviparous	Viviparous	Viviparous.Viviparous	25.9315	25.3622	27.7295	26.3187	-1.79797
4	Node2571	Node2574	Viviparous	Viviparous	Viviparous.Oviparous	25.3622	29.3717	26.3187	29.6601	-0.956515
4	Node2574	Node2588	Viviparous	Viviparous	Viviparous.Viviparous	29.3717	26.575	29.6601	26.1579	-0.288494
4	Node2571	Node2620	Viviparous	Oviparous	Viviparous.Oviparous	25.3622	27.4153	26.3187	28.5761	-0.956515
4	Node2620	Node2644	Oviparous	Oviparous	Oviparous.Oviparous	27.4153	25.9837	28.5761	27.203	-1.16076
4	Node6	Node3098	Oviparous	Oviparous	Oviparous.Viviparous	23.8531	24.3259	27.1591	28.224	-3.30602
4	Node3098	Node3099	Oviparous	Oviparous	Oviparous.Oviparous	24.3259	27.4171	28.224	31.4126	-3.89812
4	Node3099	Node3100	Oviparous	Oviparous	Oviparous.Oviparous	27.4171	27.6631	31.4126	31.5508	-3.99546
4	Node3100	Node3101	Oviparous	Oviparous	Oviparous.Oviparous	27.6631	27.3194	31.5508	31.0925	-3.88764
4	Node3101	Node3102	Oviparous	Oviparous	Oviparous.Oviparous	27.3194	27.7488	31.0925	31.7235	-3.77312
4	Node3102	Node3103	Oviparous	Oviparous	Oviparous.Oviparous	27.7488	28.8486	31.7235	32.2037	-3.97476
4	Node3103	Node3132	Oviparous	Oviparous	Oviparous.Oviparous	28.8486	27.6905	32.2037	31.1461	-3.35515
4	Node3132	Node3133	Oviparous	Oviparous	Oviparous.Oviparous	27.6905	29.4853	31.1461	32.6177	-3.45561
4	Node3133	Node3137	Oviparous	Oviparous	Oviparous.Oviparous	29.4853	31.3081	32.6177	34.3054	-3.13242
4	Node3137	Node3166	Oviparous	Oviparous	Oviparous.Oviparous	31.3081	31.5188	34.3054	35.1737	-2.99732
4	Node3166	Node3167	Oviparous	Oviparous	Oviparous.Oviparous	31.5188	32.984	35.1737	36.3042	-3.65487
4	Node3132	Node3230	Oviparous	Oviparous	Oviparous.Oviparous	27.6905	27.3368	31.1461	30.8057	-3.45561
4	Node3230	Node3232	Oviparous	Oviparous	Oviparous.Oviparous	27.3368	29.5637	30.8057	32.286	-3.46884
4	Node3232	Node3244	Oviparous	Oviparous	Oviparous.Oviparous	29.5637	27.7402	32.286	30.6906	-2.72232
4	Node3230	Node3265	Oviparous	Oviparous	Oviparous.Oviparous	27.3368	30.2359	30.8057	33.9796	-3.46884
4	Node3265	Node3274	Oviparous	Oviparous	Oviparous.Oviparous	30.2359	31.0833	33.9796	34.1997	-3.74376
4	Node3274	Node3277	Oviparous	Oviparous	Oviparous.Oviparous	31.0833	31.5747	34.1997	34.7102	-3.11639
4	Node3102	Node3283	Oviparous	Oviparous	Oviparous.Oviparous	27.7488	28.1719	31.7235	32.123	-3.97476
4	Node3283	Node3323	Oviparous	Oviparous	Oviparous.Oviparous	28.1719	26.6007	32.123	31.2268	-3.95113
4	Node3323	Node3324	Oviparous	Viviparous	Oviparous.Viviparous	26.6007	24.3276	31.2268	30.1962	-4.62611
4	Node3324	Node3327	Viviparous	Viviparous	Viviparous.Viviparous	24.3276	24.9033	30.1962	31.0152	-5.86857
4	Node3327	Node3332	Viviparous	Viviparous	Viviparous.Viviparous	24.9033	24.995	31.0152	30.9189	-6.11189
4	Node3324	Node3338	Viviparous	Viviparous	Viviparous.Viviparous	24.3276	25.2964	30.1962	32.6944	-5.86857
4	Node3338	Node3341	Viviparous	Viviparous	Viviparous.Viviparous	25.2964	25.4659	32.6944	32.7034	-7.39798
4	Node3341	Node3342	Viviparous	Viviparous	Viviparous.Viviparous	25.4659	25.2444	32.7034	32.4202	-7.23754
4	Node3323	Node3343	Oviparous	Oviparous	Oviparous.Viviparous	26.6007	27.6571	31.2268	33.3592	-4.62611
4	Node3343	Node3344	Oviparous	Oviparous	Oviparous.Oviparous	27.6571	28.3041	33.3592	33.9131	-5.70205
4	Node3344	Node3345	Oviparous	Oviparous	Oviparous.Viviparous	28.3041	27.5669	33.9131	32.5939	-5.60895
4	Node3345	Node3347	Oviparous	Viviparous	Oviparous.Viviparous	27.5669	26.8767	32.5939	31.6907	-5.02697
4	Node3345	Node3365	Oviparous	Oviparous	Oviparous.Viviparous	27.5669	27.7471	32.5939	33.0182	-5.02697
4	Node3365	Node3366	Oviparous	Oviparous	Oviparous.Oviparous	27.7471	27.3759	33.0182	32.8001	-5.27114
4	Node3366	Node3370	Oviparous	Oviparous	Oviparous.Oviparous	27.3759	28.447	32.8001	33.6785	-5.42422
4	Node3365	Node3378	Oviparous	Oviparous	Oviparous.Oviparous	27.7471	27.9345	33.0182	33.0787	-5.27114
4	Node3378	Node3388	Oviparous	Oviparous	Oviparous.Oviparous	27.9345	26.4991	33.0787	32.0013	-5.14418
4	Node3344	Node3418	Oviparous	Viviparous	Oviparous.Viviparous	28.3041	26.1958	33.9131	30.9395	-5.60895
4	Node3343	Node3430	Oviparous	Oviparous	Oviparous.Oviparous	27.6571	28.0736	33.3592	34.1287	-5.70205
4	Node3430	Node3433	Oviparous	Oviparous	Oviparous.Viviparous	28.0736	28.576	34.1287	34.4875	-6.05507
4	Node3433	Node3434	Oviparous	Oviparous	Oviparous.Oviparous	28.576	28.3418	34.4875	34.3335	-5.91147
4	Node3434	Node3435	Oviparous	Oviparous	Oviparous.Oviparous	28.3418	28.2507	34.3335	34.2755	-5.99173
4	Node3435	Node3437	Oviparous	Oviparous	Oviparous.Oviparous	28.2507	28.6495	34.2755	34.4707	-6.02481
4	Node3437	Node3438	Oviparous	Oviparous	Oviparous.Oviparous	28.6495	28.6521	34.4707	34.4271	-5.82118
4	Node3435	Node3442	Oviparous	Oviparous	Oviparous.Oviparous	28.2507	28.1996	34.2755	34.2228	-6.02481
4	Node3442	Node3443	Oviparous	Oviparous	Oviparous.Oviparous	28.1996	28.7157	34.2228	34.4309	-6.02322
4	Node3442	Node3445	Oviparous	Oviparous	Oviparous.Oviparous	28.1996	28.884	34.2228	35.1149	-6.02322
4	Node3433	Node3447	Oviparous	Oviparous	Oviparous.Oviparous	28.576	27.8339	34.4875	33.2316	-5.91147
4	Node3447	Node3449	Oviparous	Viviparous	Oviparous.Viviparous	27.8339	26.9508	33.2316	32.3814	-5.39767
4	Node3447	Node3463	Oviparous	Oviparous	Oviparous.Viviparous	27.8339	27.8438	33.2316	33.1362	-5.39767
4	Node3463	Node3464	Oviparous	Oviparous	Oviparous.Oviparous	27.8438	28.7477	33.1362	34.5879	-5.29237
4	Node3464	Node3466	Oviparous	Viviparous	Oviparous.Viviparous	28.7477	28.8232	34.5879	34.7506	-5.84027
4	Node3463	Node3474	Oviparous	Oviparous	Oviparous.Oviparous	27.8438	28.6595	33.1362	34.2281	-5.29237
4	Node3474	Node3481	Oviparous	Oviparous	Oviparous.Oviparous	28.6595	28.554	34.2281	34.457	-5.56859
4	Node3101	Node3484	Oviparous	Oviparous	Oviparous.Oviparous	27.3194	26.9091	31.0925	31.2044	-3.77312
4	Node3484	Node3598	Oviparous	Oviparous	Oviparous.Oviparous	26.9091	25.3697	31.2044	29.5504	-4.29529
4	Node3598	Node3626	Oviparous	Oviparous	Oviparous.Oviparous	25.3697	25.4998	29.5504	30.0722	-4.18069
4	Node3626	Node3639	Oviparous	Oviparous	Oviparous.Oviparous	25.4998	24.8668	30.0722	29.4776	-4.57246
4	Node3639	Node3670	Oviparous	Oviparous	Oviparous.Oviparous	24.8668	26.4357	29.4776	31.0037	-4.61082
4	Node3626	Node3795	Oviparous	Oviparous	Oviparous.Oviparous	25.4998	25.7137	30.0722	30.1765	-4.57246
4	Node3795	Node3796	Oviparous	Oviparous	Oviparous.Oviparous	25.7137	25.7524	30.1765	30.3554	-4.46271
4	Node3796	Node3797	Oviparous	Oviparous	Oviparous.Oviparous	25.7524	25.2031	30.3554	29.6362	-4.60293
4	Node3797	Node3798	Oviparous	Oviparous	Oviparous.Oviparous	25.2031	25.0157	29.6362	28.8505	-4.43303
4	Node3798	Node3804	Oviparous	Oviparous	Oviparous.Oviparous	25.0157	24.9663	28.8505	28.1142	-3.83485
4	Node3797	Node3817	Oviparous	Oviparous	Oviparous.Oviparous	25.2031	25.8683	29.6362	31.0402	-4.43303
4	Node3817	Node3818	Oviparous	Oviparous	Oviparous.Oviparous	25.8683	25.1538	31.0402	29.6496	-5.17189
4	Node3796	Node3829	Oviparous	Oviparous	Oviparous.Oviparous	25.7524	26.5752	30.3554	31.4702	-4.60293
4	Node3829	Node3831	Oviparous	Oviparous	Oviparous.Oviparous	26.5752	26.0798	31.4702	30.6958	-4.89505
4	Node3795	Node3844	Oviparous	Oviparous	Oviparous.Oviparous	25.7137	27.0994	30.1765	30.3199	-4.46271
4	Node3100	Node3874	Oviparous	Oviparous	Oviparous.Oviparous	27.6631	28.9103	31.5508	32.7858	-3.88764
4	Node3874	Node3879	Oviparous	Oviparous	Oviparous.Oviparous	28.9103	30.709	32.7858	35.0049	-3.87545
4	Node3879	Node3888	Oviparous	Oviparous	Oviparous.Oviparous	30.709	30.874	35.0049	35.2595	-4.29592
4	Node3888	Node3897	Oviparous	Oviparous	Oviparous.Oviparous	30.874	29.6691	35.2595	33.7762	-4.38545
4	Node3897	Node3898	Oviparous	Oviparous	Oviparous.Oviparous	29.6691	28.5638	33.7762	32.3718	-4.10704
4	Node3898	Node3899	Oviparous	Oviparous	Oviparous.Oviparous	28.5638	28.8449	32.3718	32.837	-3.80805
4	Node3899	Node3900	Oviparous	Oviparous	Oviparous.Oviparous	28.8449	28.2869	32.837	32.4849	-3.9921
4	Node3900	Node3901	Oviparous	Oviparous	Oviparous.Oviparous	28.2869	28.2868	32.4849	32.5583	-4.19806
4	Node3901	Node3903	Oviparous	Viviparous	Oviparous.Viviparous	28.2868	27.8269	32.5583	32.3139	-4.27146
4	Node3903	Node3904	Viviparous	Viviparous	Viviparous.Viviparous	27.8269	27.7309	32.3139	32.2524	-4.48693
4	Node3903	Node3916	Viviparous	Viviparous	Viviparous.Viviparous	27.8269	26.8937	32.3139	30.5163	-4.48693
4	Node3901	Node3918	Oviparous	Oviparous	Oviparous.Viviparous	28.2868	28.6093	32.5583	32.3077	-4.27146
4	Node3918	Node3929	Oviparous	Oviparous	Oviparous.Viviparous	28.6093	29.8172	32.3077	33.699	-3.69841
4	Node3929	Node3930	Oviparous	Oviparous	Oviparous.Oviparous	29.8172	30.7333	33.699	34.5912	-3.88183
4	Node3930	Node3931	Oviparous	Oviparous	Oviparous.Oviparous	30.7333	30.8096	34.5912	34.4144	-3.85784
4	Node3900	Node3934	Oviparous	Oviparous	Oviparous.Oviparous	28.2869	27.643	32.4849	30.9796	-4.19806
4	Node3934	Node3939	Oviparous	Oviparous	Oviparous.Oviparous	27.643	27.5709	30.9796	31.5444	-3.33659
4	Node3899	Node3940	Oviparous	Oviparous	Oviparous.Oviparous	28.8449	28.9599	32.837	33.5643	-3.9921
4	Node3874	Node3974	Oviparous	Oviparous	Oviparous.Oviparous	28.9103	29.6133	32.7858	33.6237	-3.87545
4	Node3099	Node3988	Oviparous	Oviparous	Oviparous.Oviparous	27.4171	27.5791	31.4126	31.2155	-3.99546
4	Node3988	Node3990	Oviparous	Oviparous	Oviparous.Oviparous	27.5791	27.9241	31.2155	31.6965	-3.63638
4	Node3990	Node3991	Oviparous	Oviparous	Oviparous.Oviparous	27.9241	27.6686	31.6965	31.7527	-3.77245
4	Node3991	Node3999	Oviparous	Oviparous	Oviparous.Oviparous	27.6686	31.2347	31.7527	34.8955	-4.08416
4	Node3999	Node4034	Oviparous	Oviparous	Oviparous.Oviparous	31.2347	29.2976	34.8955	33.9273	-3.66079
4	Node3991	Node4081	Oviparous	Oviparous	Oviparous.Oviparous	27.6686	27.5206	31.7527	31.6552	-4.08416
4	Node4081	Node4084	Oviparous	Oviparous	Oviparous.Oviparous	27.5206	26.7132	31.6552	30.2578	-4.13458
4	Node4081	Node4255	Oviparous	Oviparous	Oviparous.Oviparous	27.5206	28.7698	31.6552	34.2196	-4.13458
4	Node4255	Node4279	Oviparous	Oviparous	Oviparous.Oviparous	28.7698	28.9421	34.2196	33.3612	-5.44979
4	Node4279	Node4281	Oviparous	Viviparous	Oviparous.Viviparous	28.9421	28.5655	33.3612	33.2157	-4.41911
4	Node4279	Node4291	Oviparous	Oviparous	Oviparous.Viviparous	28.9421	30.0981	33.3612	34.7561	-4.41911
4	Node4255	Node4296	Oviparous	Oviparous	Oviparous.Oviparous	28.7698	29.4416	34.2196	35.8055	-5.44979
4	Node3988	Node4413	Oviparous	Oviparous	Oviparous.Oviparous	27.5791	24.635	31.2155	28.7174	-3.63638
4	Node4413	Node4497	Oviparous	Oviparous	Oviparous.Oviparous	24.635	23.0936	28.7174	26.4637	-4.08244
4	Node3098	Node4523	Oviparous	Oviparous	Oviparous.Oviparous	24.3259	24.4561	28.224	28.7564	-3.89812
4	Node4523	Node4525	Oviparous	Oviparous	Oviparous.Oviparous	24.4561	21.2613	28.7564	24.2689	-4.30031
4	Node4525	Node4529	Oviparous	Viviparous	Oviparous.Viviparous	21.2613	18.7047	24.2689	21.5841	-3.00758
4	Node4529	Node4545	Viviparous	Viviparous	Viviparous.Viviparous	18.7047	20.7174	21.5841	24.2383	-2.87938
4	Node4525	Node4644	Oviparous	Viviparous	Oviparous.Viviparous	21.2613	18.4872	24.2689	21.3916	-3.00758
4	Node5	Node4715	Oviparous	Oviparous	Oviparous.Oviparous	23.5761	24.733	26.6708	27.779	-3.09474
4	Node4715	Node4716	Oviparous	Oviparous	Oviparous.Oviparous	24.733	23.3611	27.779	26.4297	-3.04599
4	Node4716	Node4866	Oviparous	Oviparous	Oviparous.Viviparous	23.3611	25.5867	26.4297	30.8173	-3.06858
4	Node4866	Node4878	Oviparous	Oviparous	Oviparous.Oviparous	25.5867	26.448	30.8173	31.8368	-5.23066
4	Node4878	Node4879	Oviparous	Oviparous	Oviparous.Oviparous	26.448	26.9189	31.8368	33.014	-5.38886
4	Node4879	Node4881	Oviparous	Oviparous	Oviparous.Oviparous	26.9189	27.182	33.014	33.0729	-6.09514
4	Node4881	Node4882	Oviparous	Oviparous	Oviparous.Oviparous	27.182	27.5601	33.0729	33.5201	-5.89093
4	Node4882	Node4884	Oviparous	Oviparous	Oviparous.Oviparous	27.5601	27.7444	33.5201	33.4588	-5.96005
4	Node4884	Node4885	Oviparous	Oviparous	Oviparous.Oviparous	27.7444	27.8542	33.4588	33.9707	-5.71435
4	Node4884	Node4888	Oviparous	Oviparous	Oviparous.Oviparous	27.7444	28.2288	33.4588	33.8034	-5.71435
4	Node4881	Node4893	Oviparous	Oviparous	Oviparous.Oviparous	27.182	26.666	33.0729	32.9124	-5.89093
4	Node4893	Node4895	Oviparous	Oviparous	Oviparous.Oviparous	26.666	26.063	32.9124	32.1822	-6.24644
4	Node4879	Node4900	Oviparous	Oviparous	Oviparous.Oviparous	26.9189	27.8343	33.014	34.0609	-6.09514
4	Node4900	Node4901	Oviparous	Oviparous	Oviparous.Oviparous	27.8343	26.8299	34.0609	33.2625	-6.2266
4	Node4901	Node4903	Oviparous	Oviparous	Oviparous.Oviparous	26.8299	26.8267	33.2625	33.4709	-6.43252
4	Node4900	Node4904	Oviparous	Oviparous	Oviparous.Oviparous	27.8343	27.3859	34.0609	33.5478	-6.2266
4	Node4904	Node4905	Oviparous	Oviparous	Oviparous.Oviparous	27.3859	26.4329	33.5478	32.5054	-6.16188
4	Node4904	Node4906	Oviparous	Oviparous	Oviparous.Oviparous	27.3859	27.4544	33.5478	33.4859	-6.16188
4	Node4906	Node4919	Oviparous	Oviparous	Oviparous.Oviparous	27.4544	27.5453	33.4859	33.7488	-6.03153
4	Node4919	Node4928	Oviparous	Oviparous	Oviparous.Oviparous	27.5453	27.5991	33.7488	33.3034	-6.20346
4	Node4928	Node4935	Oviparous	Oviparous	Oviparous.Oviparous	27.5991	28.1744	33.3034	33.6669	-5.70426
4	Node4919	Node4945	Oviparous	Oviparous	Oviparous.Oviparous	27.5453	29.0274	33.7488	34.6446	-6.20346
4	Node4878	Node4990	Oviparous	Oviparous	Oviparous.Oviparous	26.448	27.2065	31.8368	33.0412	-5.38886
4	Node4990	Node5080	Oviparous	Oviparous	Oviparous.Oviparous	27.2065	27.6164	33.0412	35.3842	-5.83473
4	Node5080	Node5081	Oviparous	Oviparous	Oviparous.Viviparous	27.6164	25.1804	35.3842	32.812	-7.76781
4	Node5080	Node5083	Oviparous	Viviparous	Oviparous.Viviparous	27.6164	25.2783	35.3842	32.3425	-7.76781
4	Node4715	Node5396	Oviparous	Oviparous	Oviparous.Oviparous	24.733	31.2162	27.779	34.748	-3.04599
4	Node5396	Node5416	Oviparous	Oviparous	Oviparous.Oviparous	31.2162	31.8409	34.748	35.3035	-3.53186
4	Node5416	Node5418	Oviparous	Oviparous	Oviparous.Oviparous	31.8409	34.8951	35.3035	38.7635	-3.46259
4	Node5418	Node5419	Oviparous	Oviparous	Oviparous.Oviparous	34.8951	35.3134	38.7635	39.125	-3.86838
4	Node5418	Node5435	Oviparous	Oviparous	Oviparous.Oviparous	34.8951	33.0429	38.7635	36.178	-3.86838
4	Node5435	Node5436	Oviparous	Oviparous	Oviparous.Oviparous	33.0429	35.2861	36.178	38.3645	-3.13504
4	Node4	Node5484	Oviparous	Oviparous	Oviparous.Oviparous	22.3325	24.9027	25.2044	28.6413	-2.87186
4	Node5484	Node5549	Oviparous	Viviparous	Oviparous.Viviparous	24.9027	29.4215	28.6413	33.3257	-3.73862
4	Node5549	Node5566	Viviparous	Viviparous	Viviparous.Oviparous	29.4215	28.372	33.3257	32.4847	-3.90426
4	Node5566	Node5567	Viviparous	Viviparous	Viviparous.Viviparous	28.372	27.8854	32.4847	32.2818	-4.11268
4	Node5566	Node5581	Viviparous	Viviparous	Viviparous.Viviparous	28.372	27.4443	32.4847	32.0004	-4.11268
4	Node5581	Node5594	Viviparous	Viviparous	Viviparous.Viviparous	27.4443	27.5302	32.0004	32.4928	-4.55607
4	Node5594	Node5600	Viviparous	Viviparous	Viviparous.Viviparous	27.5302	26.627	32.4928	31.8975	-4.96267
4	Node5600	Node5601	Viviparous	Viviparous	Viviparous.Viviparous	26.627	25.9563	31.8975	31.0986	-5.27053
4	Node5484	Node5604	Oviparous	Oviparous	Oviparous.Viviparous	24.9027	22.715	28.6413	25.3126	-3.73862
4	Node5604	Node5605	Oviparous	Oviparous	Oviparous.Oviparous	22.715	23.1811	25.3126	26.4249	-2.59753
4	Node5605	Node5606	Oviparous	Oviparous	Oviparous.Oviparous	23.1811	26.1934	26.4249	30.2439	-3.24373
4	Node5606	Node5670	Oviparous	Oviparous	Oviparous.Oviparous	26.1934	25.5186	30.2439	29.6332	-4.05049
4	Node5670	Node5674	Oviparous	Oviparous	Oviparous.Viviparous	25.5186	25.6016	29.6332	29.9288	-4.11454
4	Node5674	Node5704	Oviparous	Viviparous	Oviparous.Viviparous	25.6016	26.7479	29.9288	30.7708	-4.32717
4	Node5704	Node5713	Viviparous	Viviparous	Viviparous.Viviparous	26.7479	27.2905	30.7708	31.5535	-4.02285
4	Node5713	Node5720	Viviparous	Viviparous	Viviparous.Viviparous	27.2905	27.0065	31.5535	31.0182	-4.26298
4	Node5606	Node5775	Oviparous	Oviparous	Oviparous.Oviparous	26.1934	25.6091	30.2439	30.0462	-4.05049
4	Node5775	Node5784	Oviparous	Oviparous	Oviparous.Oviparous	25.6091	24.9243	30.0462	29.1256	-4.43715
4	Node5784	Node5797	Oviparous	Oviparous	Oviparous.Oviparous	24.9243	25.0089	29.1256	29.4753	-4.20133
4	Node5797	Node5798	Oviparous	Oviparous	Oviparous.Oviparous	25.0089	24.989	29.4753	29.5111	-4.4664
4	Node5798	Node5815	Oviparous	Oviparous	Oviparous.Viviparous	24.989	25.555	29.5111	30.4417	-4.52209
4	Node5775	Node6008	Oviparous	Oviparous	Oviparous.Oviparous	25.6091	24.5251	30.0462	28.5676	-4.43715
4	Node5605	Node6053	Oviparous	Oviparous	Oviparous.Oviparous	23.1811	23.0993	26.4249	26.3542	-3.24373
4	Node6053	Node6058	Oviparous	Oviparous	Oviparous.Viviparous	23.0993	22.3711	26.3542	25.6413	-3.25495
4	Node6058	Node6077	Oviparous	Oviparous	Oviparous.Oviparous	22.3711	22.4834	25.6413	25.8596	-3.27017
4	Node6077	Node6081	Oviparous	Oviparous	Oviparous.Oviparous	22.4834	21.432	25.8596	24.8183	-3.37614
4	Node6081	Node6274	Oviparous	Viviparous	Oviparous.Viviparous	21.432	20.8833	24.8183	24.7201	-3.38632
4	Node5604	Node6377	Oviparous	Oviparous	Oviparous.Oviparous	22.715	22.9818	25.3126	26.2416	-2.59753
4	Node6377	Node6383	Oviparous	Oviparous	Oviparous.Viviparous	22.9818	26.0005	26.2416	29.1395	-3.25981
4	Node6383	Node6385	Oviparous	Oviparous	Oviparous.Oviparous	26.0005	25.8886	29.1395	29.1773	-3.13899
4	Node6385	Node6393	Oviparous	Oviparous	Oviparous.Oviparous	25.8886	26.5761	29.1773	29.6443	-3.28875
4	Node6393	Node6400	Oviparous	Oviparous	Oviparous.Oviparous	26.5761	27.3182	29.6443	30.6219	-3.0682
4	Node6377	Node6418	Oviparous	Viviparous	Oviparous.Viviparous	22.9818	21.9201	26.2416	24.599	-3.25981
4	Node3	Node6541	Oviparous	Oviparous	Oviparous.Oviparous	19.1258	25.6909	20.9835	28.0626	-1.85768
4	Node6541	Node6542	Oviparous	Oviparous	Oviparous.Oviparous	25.6909	25.9896	28.0626	28.0045	-2.37164
4	Node6542	Node6543	Oviparous	Oviparous	Oviparous.Oviparous	25.9896	23.9665	28.0045	25.4156	-2.01497
4	Node6543	Node6544	Oviparous	Oviparous	Oviparous.Oviparous	23.9665	23.3808	25.4156	24.6205	-1.44919
4	Node6544	Node6547	Oviparous	Oviparous	Oviparous.Oviparous	23.3808	23.2393	24.6205	24.6005	-1.23965
4	Node6547	Node6862	Oviparous	Oviparous	Oviparous.Oviparous	23.2393	26.7637	24.6005	28.5034	-1.36122
4	Node6862	Node6863	Oviparous	Oviparous	Oviparous.Oviparous	26.7637	26.4657	28.5034	28.0791	-1.73973
4	Node6543	Node7424	Oviparous	Oviparous	Oviparous.Oviparous	23.9665	25.8502	25.4156	27.0621	-1.44919
4	Node6542	Node7609	Oviparous	Oviparous	Oviparous.Oviparous	25.9896	27.2887	28.0045	29.1343	-2.01497
4	Node6541	Node7735	Oviparous	Oviparous	Oviparous.Oviparous	25.6909	24.8132	28.0626	26.1606	-2.37164
5	Node1	Sphenodon_punctatus	Oviparous	Oviparous	Oviparous.Oviparous	2.64586	20.5024	-0.593882	19.1572	3.23974
5	Node43	Orthriophis_taeniurus	Oviparous	Oviparous	Oviparous.Oviparous	28.0632	26.4753	27.8182	26.0861	0.244993
5	Node57	Elaphe_carinata	Oviparous	Oviparous	Oviparous.Oviparous	28.1112	27.2868	27.9779	26.5726	0.13325
5	Node76	Pituophis_melanoleucus	Oviparous	Oviparous	Oviparous.Oviparous	27.357	27.3541	27.1334	27.0203	0.223562
5	Node76	Pituophis_catenifer	Oviparous	Oviparous	Oviparous.Oviparous	27.357	26.8122	27.1334	26.7014	0.223562
5	Node287	Ptyas_korros	Oviparous	Oviparous	Oviparous.Oviparous	27.7683	28.6792	28.2185	29.1085	-0.450203
5	Node287	Ptyas_mucosa	Oviparous	Oviparous	Oviparous.Oviparous	27.7683	27.7377	28.2185	27.8054	-0.450203
5	Node19	Heterodon_platirhinos	Viviparous	Oviparous	Viviparous.Oviparous	25.443	26.7096	26.1062	28.1522	-0.663245
5	Node1457	Rhabdophis_tigrinus	Oviparous	Oviparous	Oviparous.Oviparous	24.6675	26.0843	25.3375	27.3771	-0.670024
5	Node1480	Xenochrophis_piscator	Oviparous	Oviparous	Oviparous.Oviparous	24.4236	26.8271	24.6408	27.0969	-0.217199
5	Node1480	Xenochrophis_vittatus	Oviparous	Oviparous	Oviparous.Oviparous	24.4236	26.3114	24.6408	27.2341	-0.217199
5	Node1550	Thamnophis_sauritus	Viviparous	Viviparous	Viviparous.Viviparous	25.7583	25.1355	27.0355	26.6664	-1.27725
5	Node1550	Thamnophis_sirtalis	Viviparous	Viviparous	Viviparous.Viviparous	25.7583	26.3337	27.0355	27.7362	-1.27725
5	Node1569	Thamnophis_elegans	Viviparous	Viviparous	Viviparous.Viviparous	25.8258	26.2292	27.353	26.7235	-1.52714
5	Node1574	Thamnophis_ordinoides	Viviparous	Viviparous	Viviparous.Viviparous	25.3973	25.735	26.7078	27.1537	-1.31047
5	Node1574	Thamnophis_gigas	Viviparous	Viviparous	Viviparous.Viviparous	25.3973	25.1935	26.7078	26.44	-1.31047
5	Node1586	Nerodia_sipedon	Viviparous	Viviparous	Viviparous.Viviparous	24.2957	24.4746	25.17	25.2806	-0.874296
5	Node1586	Nerodia_fasciata	Viviparous	Viviparous	Viviparous.Viviparous	24.2957	22.06	25.17	22.6862	-0.874296
5	Node1584	Nerodia_rhombifer	Viviparous	Viviparous	Viviparous.Viviparous	25.1078	24.3901	25.9122	24.7577	-0.804359
5	Node1546	Natrix_natrix	Viviparous	Oviparous	Viviparous.Oviparous	24.1479	25.0091	24.6943	24.9694	-0.546377
5	Node1624	Malpolon_monspessulanus	Viviparous	Oviparous	Viviparous.Oviparous	28.0607	29.9661	28.9022	31.423	-0.841452
5	Node1991	Naja_atra	Viviparous	Oviparous	Viviparous.Oviparous	28.4601	28.0043	28.2516	27.3529	0.208507
5	Node2054	Acanthophis_praelongus	Viviparous	Viviparous	Viviparous.Viviparous	28.1172	28.6829	28.0841	29.3238	0.0331451
5	Node2054	Hoplocephalus_bitorquatus	Viviparous	Viviparous	Viviparous.Viviparous	28.1172	24.5251	28.0841	23.521	0.0331451
5	Node2273	Deinagkistrodon_acutus	Viviparous	Oviparous	Viviparous.Oviparous	27.2742	23.2041	29.5842	25.4072	-2.30998
5	Node2317	Gloydius_brevicaudus	Viviparous	Viviparous	Viviparous.Viviparous	26.4447	26.5137	28.5669	27.8268	-2.12219
5	Node2330	Bothrops_insularis	Viviparous	Viviparous	Viviparous.Viviparous	26.0994	23.548	28.2151	25.3586	-2.11574
5	Node2408	Agkistrodon_piscivorus	Viviparous	Viviparous	Viviparous.Viviparous	26.2373	24.0244	28.2746	25.5231	-2.03731
5	Node2412	Sistrurus_catenatus	Viviparous	Viviparous	Viviparous.Viviparous	26.5149	26.3653	28.382	28.13	-1.86706
5	Node2432	Crotalus_oreganus	Viviparous	Viviparous	Viviparous.Viviparous	25.5366	25.934	27.8081	28.4236	-2.27157
5	Node2432	Crotalus_viridis	Viviparous	Viviparous	Viviparous.Viviparous	25.5366	25.1377	27.8081	27.3791	-2.27157
5	Node2431	Crotalus_scutulatus	Viviparous	Viviparous	Viviparous.Viviparous	25.225	23.9208	27.4164	25.8943	-2.19141
5	Node2426	Crotalus_horridus	Viviparous	Viviparous	Viviparous.Viviparous	25.6941	25.9904	27.3431	27.6533	-1.64897
5	Node2266	Vipera_aspis	Viviparous	Viviparous	Viviparous.Viviparous	26.7937	25.1961	28.7194	26.4336	-1.92575
5	Node2588	Chilabothrus_chrysogaster	Viviparous	Viviparous	Viviparous.Viviparous	25.2081	24.4809	25.8223	25.5853	-0.614205
5	Node2588	Boa_constrictor	Viviparous	Viviparous	Viviparous.Viviparous	25.2081	27.243	25.8223	27.6457	-0.614205
5	Node2574	Charina_bottae	Viviparous	Viviparous	Viviparous.Viviparous	23.8936	25.2378	24.0231	23.8866	-0.129561
5	Node2620	Python_molurus	Oviparous	Oviparous	Oviparous.Oviparous	26.4729	26.3801	26.864	26.6693	-0.391045
5	Node2644	Morelia_spilota	Oviparous	Oviparous	Oviparous.Oviparous	27.0409	27.4204	27.7421	27.2587	-0.701113
5	Node2644	Antaresia_childreni	Oviparous	Oviparous	Oviparous.Oviparous	27.0409	28.3997	27.7421	29.892	-0.701113
5	Node3103	Crotaphytus_collaris	Oviparous	Oviparous	Oviparous.Oviparous	27.5102	31.1535	32.2811	35.5279	-4.77084
5	Node3133	Dipsosaurus_dorsalis	Oviparous	Oviparous	Oviparous.Oviparous	30.0205	29.7412	35.5721	34.3452	-5.55165
5	Node3137	Cyclura_nubila	Oviparous	Oviparous	Oviparous.Oviparous	30.3865	30.0343	35.4671	35.5155	-5.08064
5	Node3167	Conolophus_subcristatus	Oviparous	Oviparous	Oviparous.Oviparous	32.1019	31.9045	36.8669	36.8476	-4.76502
5	Node3167	Conolophus_pallidus	Oviparous	Oviparous	Oviparous.Oviparous	32.1019	31.5262	36.8669	36.3771	-4.76502
5	Node3166	Amblyrhynchus_cristatus	Oviparous	Oviparous	Oviparous.Oviparous	31.897	33.0657	36.5787	37.3713	-4.68166
5	Node3234	Microlophus_peruvianus	Oviparous	Oviparous	Oviparous.Oviparous	27.19	30.4389	31.7381	36.1218	-4.54808
5	Node3234	Microlophus_atacamensis	Oviparous	Oviparous	Oviparous.Oviparous	27.19	26.1873	31.7381	29.9262	-4.54808
5	Node3231	Microlophus_bivittatus	Oviparous	Oviparous	Oviparous.Oviparous	28.234	28.7827	33.0065	32.1344	-4.77256
5	Node3273	Tropidurus_oreadicus	Oviparous	Oviparous	Oviparous.Oviparous	28.1089	27.9029	32.305	32.179	-4.1961
5	Node3275	Tropidurus_torquatus	Oviparous	Oviparous	Oviparous.Oviparous	28.5393	28.7631	32.7269	32.9361	-4.18762
5	Node3275	Tropidurus_hispidus	Oviparous	Oviparous	Oviparous.Oviparous	28.5393	28.7576	32.7269	32.9156	-4.18762
5	Node3268	Tropidurus_cocorobensis	Oviparous	Oviparous	Oviparous.Oviparous	28.3376	24.6721	33.1613	28.7434	-4.82373
5	Node3283	Oplurus_cuvieri	Oviparous	Oviparous	Oviparous.Oviparous	28.8457	29.5693	33.8667	37.2345	-5.02102
5	Node3327	Phymaturus_patagonicus	Viviparous	Viviparous	Viviparous.Viviparous	29.9897	29.0156	34.0262	33.0438	-4.03647
5	Node3332	Phymaturus_somuncurensis	Viviparous	Viviparous	Viviparous.Viviparous	29.7918	30.3843	33.7259	34.3988	-3.93415
5	Node3332	Phymaturus_indistinctus	Viviparous	Viviparous	Viviparous.Viviparous	29.7918	29.5139	33.7259	33.5818	-3.93415
5	Node3338	Phymaturus_palluma	Viviparous	Viviparous	Viviparous.Viviparous	27.1249	27.3803	30.7137	30.303	-3.5888
5	Node3342	Phymaturus_mallimaccii	Viviparous	Viviparous	Viviparous.Viviparous	26.8204	27.145	30.5204	30.9846	-3.70005
5	Node3342	Phymaturus_antofagastensis	Viviparous	Viviparous	Viviparous.Viviparous	26.8204	26.3246	30.5204	29.9739	-3.70005
5	Node3341	Phymaturus_punae	Viviparous	Viviparous	Viviparous.Viviparous	26.6709	26.5639	30.2613	29.9844	-3.59036
5	Node3347	Liolaemus_dorbignyi	Viviparous	Viviparous	Viviparous.Viviparous	28.9411	29.6288	33.3754	34.1352	-4.43431
5	Node3347	Liolaemus_vallecurensis	Viviparous	Viviparous	Viviparous.Viviparous	28.9411	29.4445	33.3754	34.0176	-4.43431
5	Node3366	Liolaemus_pseudoanomalus	Oviparous	Oviparous	Oviparous.Oviparous	28.0484	29.4136	32.0235	33.6429	-3.97515
5	Node3370	Liolaemus_lutzae	Oviparous	Oviparous	Oviparous.Oviparous	27.8046	28.0793	31.881	32.6004	-4.07643
5	Node3370	Liolaemus_occipitalis	Oviparous	Oviparous	Oviparous.Oviparous	27.8046	28.1014	31.881	31.4962	-4.07643
5	Node3380	Liolaemus_boulengeri	Oviparous	Oviparous	Oviparous.Oviparous	27.7762	26.8527	32.0062	31.2697	-4.23002
5	Node3390	Liolaemus_ornatus	Oviparous	Viviparous	Oviparous.Viviparous	26.8233	27.2061	31.1634	31.0714	-4.34011
5	Node3390	Liolaemus_quilmes	Oviparous	Oviparous	Oviparous.Viviparous	26.8233	26.5628	31.1634	31.1517	-4.34011
5	Node3417	Liolaemus_magellanicus	Viviparous	Viviparous	Viviparous.Viviparous	26.3712	25.6081	29.443	29.2549	-3.07179
5	Node3417	Liolaemus_sarmientoi	Viviparous	Viviparous	Viviparous.Viviparous	26.3712	28.2188	29.443	31.3875	-3.07179
5	Node3429	Liolaemus_walkeri	Oviparous	Viviparous	Oviparous.Viviparous	30.1145	29.5751	34.6728	34.7959	-4.55827
5	Node3433	Liolaemus_tenuis	Oviparous	Oviparous	Oviparous.Oviparous	29.6422	27.1446	34.3172	31.4978	-4.67497
5	Node3436	Liolaemus_pseudolemniscatus	Oviparous	Oviparous	Oviparous.Oviparous	29.4031	29.7273	34.3941	35.3353	-4.99107
5	Node3437	Liolaemus_platei	Oviparous	Oviparous	Oviparous.Oviparous	29.2814	30.3225	34.5919	34.7649	-5.31046
5	Node3437	Liolaemus_nigromaculatus	Oviparous	Oviparous	Oviparous.Oviparous	29.2814	29.9295	34.5919	34.9688	-5.31046
5	Node3442	Liolaemus_monticola	Oviparous	Oviparous	Oviparous.Oviparous	30.6305	28.1927	36.0393	33.8275	-5.40882
5	Node3442	Liolaemus_lemniscatus	Oviparous	Oviparous	Oviparous.Oviparous	30.6305	30.2697	36.0393	34.7482	-5.40882
5	Node3444	Liolaemus_nigroviridis	Oviparous	Viviparous	Oviparous.Viviparous	29.9959	29.4601	35.1024	35.5138	-5.10649
5	Node3444	Liolaemus_fuscus	Oviparous	Oviparous	Oviparous.Viviparous	29.9959	29.1291	35.1024	34.2562	-5.10649
5	Node3450	Liolaemus_elongatus	Viviparous	Viviparous	Viviparous.Viviparous	29.2476	29.4603	33.635	34.161	-4.38732
5	Node3450	Liolaemus_leopardinus	Viviparous	Viviparous	Viviparous.Viviparous	29.2476	29.476	33.635	34.2281	-4.38732
5	Node3465	Liolaemus_chiliensis	Oviparous	Oviparous	Oviparous.Viviparous	31.7172	31.3602	35.4561	34.7613	-3.73886
5	Node3467	Liolaemus_cyanogaster	Viviparous	Viviparous	Viviparous.Viviparous	31.1786	30.9224	34.615	34.101	-3.43637
5	Node3467	Liolaemus_gravenhorstii	Viviparous	Viviparous	Viviparous.Viviparous	31.1786	31.6835	34.615	34.9545	-3.43637
5	Node3474	Liolaemus_bitaeniatus	Oviparous	Oviparous	Oviparous.Oviparous	30.8728	30.2407	34.5011	33.2138	-3.62833
5	Node3481	Liolaemus_ramirezae	Oviparous	Oviparous	Oviparous.Oviparous	30.2603	30.6189	33.8869	34.4131	-3.6266
5	Node3481	Liolaemus_bibronii	Oviparous	Oviparous	Oviparous.Oviparous	30.2603	31.141	33.8869	35.244	-3.6266
5	Node3484	Leiocephalus_schreibersii	Oviparous	Oviparous	Oviparous.Oviparous	28.5903	32.5938	32.2863	36.6849	-3.69607
5	Node3598	Anolis_bahorucoensis	Oviparous	Oviparous	Oviparous.Oviparous	25.8698	19.8874	28.9539	23.1486	-3.08405
5	Node3639	Anolis_sagrei	Oviparous	Oviparous	Oviparous.Oviparous	25.6191	28.2234	29.0444	31.5916	-3.4253
5	Node3668	Anolis_polylepis	Oviparous	Oviparous	Oviparous.Oviparous	24.8864	23.2921	28.3822	27.1638	-3.49586
5	Node3668	Anolis_auratus	Oviparous	Oviparous	Oviparous.Oviparous	24.8864	25.9339	28.3822	29.4658	-3.49586
5	Node3798	Anolis_distichus	Oviparous	Oviparous	Oviparous.Oviparous	24.769	22.1379	27.8339	25.2242	-3.06498
5	Node3804	Anolis_cristatellus	Oviparous	Oviparous	Oviparous.Oviparous	24.6919	26.1537	27.3885	28.4053	-2.69655
5	Node3804	Anolis_gundlachi	Oviparous	Oviparous	Oviparous.Oviparous	24.6919	28.2696	27.3885	30.7287	-2.69655
5	Node3818	Anolis_oculatus	Oviparous	Oviparous	Oviparous.Oviparous	25.12	23.7793	28.8575	28.0355	-3.73751
5	Node3818	Anolis_marmoratus	Oviparous	Oviparous	Oviparous.Oviparous	25.12	25.2103	28.8575	29.1204	-3.73751
5	Node3817	Anolis_gingivinus	Oviparous	Oviparous	Oviparous.Oviparous	26.2094	24.9706	30.2306	29.0421	-4.02116
5	Node3829	Anolis_longitibialis	Oviparous	Oviparous	Oviparous.Oviparous	26.2354	25.0482	30.665	29.3084	-4.42963
5	Node3831	Anolis_shrevei	Oviparous	Oviparous	Oviparous.Oviparous	25.4427	25.3718	29.1732	28.6368	-3.73051
5	Node3831	Anolis_cybotes	Oviparous	Oviparous	Oviparous.Oviparous	25.4427	27.5852	29.1732	29.6843	-3.73051
5	Node3845	Anolis_carolinensis	Oviparous	Oviparous	Oviparous.Oviparous	26.2544	24.095	31.9134	29.8709	-5.65893
5	Node3845	Anolis_longiceps	Oviparous	Oviparous	Oviparous.Oviparous	26.2544	26.6018	31.9134	32.5894	-5.65893
5	Node3888	Sceloporus_siniferus	Oviparous	Oviparous	Oviparous.Oviparous	27.4677	30.6104	32.3949	35.1159	-4.92725
5	Node3904	Sceloporus_cyanogenys	Viviparous	Viviparous	Viviparous.Viviparous	26.9341	24.2499	31.8882	28.7661	-4.95417
5	Node3904	Sceloporus_jarrovii	Viviparous	Viviparous	Viviparous.Viviparous	26.9341	28.6142	31.8882	33.0713	-4.95417
5	Node3916	Sceloporus_palaciosi	Viviparous	Viviparous	Viviparous.Viviparous	26.3194	23.8292	31.2123	27.9757	-4.89295
5	Node3916	Sceloporus_grammicus	Viviparous	Viviparous	Viviparous.Viviparous	26.3194	26.5147	31.2123	31.4902	-4.89295
5	Node3919	Sceloporus_malachiticus	Oviparous	Viviparous	Oviparous.Viviparous	26.4914	23.3238	31.797	27.9404	-5.30561
5	Node3931	Sceloporus_occidentalis	Oviparous	Oviparous	Oviparous.Oviparous	27.9578	29.5173	32.9271	35.0786	-4.96927
5	Node3932	Sceloporus_woodi	Oviparous	Oviparous	Oviparous.Oviparous	28.6366	29.7597	34.0055	35.2017	-5.36896
5	Node3932	Sceloporus_undulatus	Oviparous	Oviparous	Oviparous.Oviparous	28.6366	29.9022	34.0055	35.5345	-5.36896
5	Node3930	Sceloporus_virgatus	Oviparous	Oviparous	Oviparous.Oviparous	27.8861	27.8692	32.8476	32.4527	-4.96143
5	Node3936	Sceloporus_bicanthalis	Oviparous	Viviparous	Oviparous.Viviparous	28.2254	27.6315	33.0007	33.2964	-4.77533
5	Node3936	Sceloporus_aeneus	Oviparous	Oviparous	Oviparous.Viviparous	28.2254	28.6577	33.0007	33.3378	-4.77533
5	Node3935	Sceloporus_scalaris	Oviparous	Oviparous	Oviparous.Oviparous	27.7392	29.0762	32.5168	33.323	-4.77767
5	Node3940	Sceloporus_orcutti	Oviparous	Oviparous	Oviparous.Oviparous	29.2736	29.3313	34.3227	34.1993	-5.04909
5	Node3940	Sceloporus_magister	Oviparous	Oviparous	Oviparous.Oviparous	29.2736	31.0843	34.3227	36.8854	-5.04909
5	Node3898	Sceloporus_graciosus	Oviparous	Oviparous	Oviparous.Oviparous	28.9214	29.9455	34.1755	35.2489	-5.25413
5	Node3897	Sceloporus_gadoviae	Oviparous	Oviparous	Oviparous.Oviparous	28.1626	29.349	33.1127	33.7015	-4.95011
5	Node3879	Urosaurus_ornatus	Oviparous	Oviparous	Oviparous.Oviparous	28.2499	30.5267	32.7879	35.6616	-4.538
5	Node3974	Phrynosoma_platyrhinos	Oviparous	Oviparous	Oviparous.Viviparous	28.6203	29.9804	33.6739	34.8745	-5.0535
5	Node3974	Phrynosoma_douglasii	Oviparous	Viviparous	Oviparous.Viviparous	28.6203	28.6658	33.6739	35.2163	-5.0535
5	Node4034	Chlamydosaurus_kingii	Oviparous	Oviparous	Oviparous.Oviparous	30.4296	29.9455	35.6205	35.1014	-5.19086
5	Node4034	Amphibolurus_muricatus	Oviparous	Oviparous	Oviparous.Oviparous	30.4296	30.5886	35.6205	35.3269	-5.19086
5	Node3999	Ctenophorus_nuchalis	Oviparous	Oviparous	Oviparous.Oviparous	32.5392	33.6837	37.8966	39.2628	-5.35736
5	Node4084	Calotes_versicolor	Oviparous	Oviparous	Oviparous.Oviparous	29.5532	28.5265	32.348	28.3324	-2.79476
5	Node4084	Draco_volans	Oviparous	Oviparous	Oviparous.Oviparous	29.5532	31.4074	32.348	33.6361	-2.79476
5	Node4281	Phrynocephalus_vlangalii	Viviparous	Viviparous	Viviparous.Viviparous	29.2208	27.9186	35.4466	34.5858	-6.22581
5	Node4281	Phrynocephalus_putjatai	Viviparous	Viviparous	Viviparous.Viviparous	29.2208	29.6241	35.4466	35.492	-6.22581
5	Node4291	Phrynocephalus_przewalskii	Oviparous	Oviparous	Oviparous.Oviparous	28.9382	28.7347	33.8736	33.5992	-4.93537
5	Node4291	Phrynocephalus_versicolor	Oviparous	Oviparous	Oviparous.Oviparous	28.9382	29.195	33.8736	34.4087	-4.93537
5	Node4296	Agama_agama	Oviparous	Oviparous	Oviparous.Oviparous	31.6507	30.9106	35.4087	35.4145	-3.75793
5	Node4296	Agama_impalearis	Oviparous	Oviparous	Oviparous.Oviparous	31.6507	29.674	35.4087	33.211	-3.75793
5	Node3990	Leiolepis_reevesii	Oviparous	Oviparous	Oviparous.Oviparous	29.3962	28.4409	33.4476	32.0699	-4.05143
5	Node4413	Furcifer_pardalis	Oviparous	Oviparous	Oviparous.Oviparous	26.1977	26.7025	30.6038	32.5774	-4.40619
5	Node4497	Chamaeleo_calyptratus	Oviparous	Oviparous	Oviparous.Oviparous	24.1732	24.7196	28.1186	29.0539	-3.94546
5	Node4497	Chamaeleo_chamaeleon	Oviparous	Oviparous	Oviparous.Oviparous	24.1732	25.2413	28.1186	29.0313	-3.94546
5	Node4529	Anguis_fragilis	Viviparous	Viviparous	Viviparous.Viviparous	26.1674	24.2225	26.6508	23.0342	-0.48341
5	Node4545	Elgaria_multicarinata	Viviparous	Oviparous	Viviparous.Oviparous	25.7412	26.651	27.2901	27.7694	-1.54892
5	Node4545	Barisia_imbricata	Viviparous	Viviparous	Viviparous.Oviparous	25.7412	23.4593	27.2901	24.8621	-1.54892
5	Node4644	Xenosaurus_platyceps	Viviparous	Viviparous	Viviparous.Viviparous	22.7519	20.6959	23.2864	21.8364	-0.534529
5	Node4644	Xenosaurus_grandis	Viviparous	Viviparous	Viviparous.Viviparous	22.7519	24.0447	23.2864	25.4379	-0.534529
5	Node4523	Varanus_rosenbergi	Oviparous	Oviparous	Oviparous.Oviparous	25.5488	29.8596	28.0352	32.4481	-2.48643
5	Node4716	Trogonophis_wiegmanni	Oviparous	Viviparous	Oviparous.Viviparous	25.8929	22.1713	28.411	24.0012	-2.51806
5	Node4866	Psammodromus_algirus	Oviparous	Oviparous	Oviparous.Oviparous	29.3561	30.7384	33.4546	33.6359	-4.09852
5	Node4885	Podarcis_melisellensis	Oviparous	Oviparous	Oviparous.Oviparous	27.6546	28.9803	32.1964	34.6945	-4.54179
5	Node4885	Podarcis_milensis	Oviparous	Oviparous	Oviparous.Oviparous	27.6546	25.9968	32.1964	30.3114	-4.54179
5	Node4888	Podarcis_erhardii	Oviparous	Oviparous	Oviparous.Oviparous	28.6518	29.8752	33.3047	34.3051	-4.65286
5	Node4888	Podarcis_peloponnesiacus	Oviparous	Oviparous	Oviparous.Oviparous	28.6518	28.4776	33.3047	32.6265	-4.65286
5	Node4882	Podarcis_tiliguerta	Oviparous	Oviparous	Oviparous.Oviparous	27.1393	27.8944	32.4081	33.7353	-5.26879
5	Node4895	Podarcis_bocagei	Oviparous	Oviparous	Oviparous.Oviparous	26.4523	25.3025	32.1404	30.6553	-5.68806
5	Node4895	Podarcis_hispanicus	Oviparous	Oviparous	Oviparous.Oviparous	26.4523	27.2784	32.1404	33.0306	-5.68806
5	Node4893	Podarcis_muralis	Oviparous	Oviparous	Oviparous.Oviparous	26.4668	26.3771	31.6605	31.5314	-5.1937
5	Node4901	Scelarcis_perspicillata	Oviparous	Oviparous	Oviparous.Oviparous	25.9346	20.467	29.9752	24.6831	-4.04063
5	Node4903	Zootoca_vivipara	Oviparous	Viviparous	Oviparous.Viviparous	25.0565	24.5892	29.0412	29.6508	-3.98476
5	Node4903	Archaeolacerta_bedriagae	Oviparous	Oviparous	Oviparous.Viviparous	25.0565	26.5033	29.0412	30.5073	-3.98476
5	Node4905	Hellenolacerta_graeca	Oviparous	Oviparous	Oviparous.Oviparous	28.0187	27.9071	32.9245	31.7594	-4.90578
5	Node4905	Dalmatolacerta_oxycephala	Oviparous	Oviparous	Oviparous.Oviparous	28.0187	25.5328	32.9245	29.7314	-4.90578
5	Node4906	Lacerta_schreiberi	Oviparous	Oviparous	Oviparous.Oviparous	28.0624	27.5138	32.526	32.4475	-4.46355
5	Node4928	Takydromus_wolteri	Oviparous	Oviparous	Oviparous.Oviparous	25.0203	28.3486	29.0043	32.4994	-3.98391
5	Node4935	Takydromus_septentrionalis	Oviparous	Oviparous	Oviparous.Oviparous	22.2683	25.1174	26.2073	29.6278	-3.93899
5	Node4935	Takydromus_stejnegeri	Oviparous	Oviparous	Oviparous.Oviparous	22.2683	20.5064	26.2073	24.3682	-3.93899
5	Node4945	Iberolacerta_cyreni	Oviparous	Oviparous	Oviparous.Oviparous	28.4641	27.0501	32.3926	30.3413	-3.9285
5	Node4945	Darevskia_praticola	Oviparous	Oviparous	Oviparous.Oviparous	28.4641	26.3219	32.3926	28.568	-3.9285
5	Node4990	Pedioplanis_husabensis	Oviparous	Oviparous	Oviparous.Oviparous	28.8189	32.0439	33.5958	36.4193	-4.7769
5	Node5078	Eremias_multiocellata	Viviparous	Viviparous	Viviparous.Viviparous	27.3552	26.9509	33.0377	31.9007	-5.6825
5	Node5078	Eremias_przewalskii	Viviparous	Viviparous	Viviparous.Viviparous	27.3552	26.0989	33.0377	31.9536	-5.6825
5	Node5079	Eremias_brenchleyi	Oviparous	Oviparous	Oviparous.Oviparous	26.6562	25.1912	31.4851	30.213	-4.82893
5	Node5079	Eremias_argus	Oviparous	Oviparous	Oviparous.Oviparous	26.6562	28.6769	31.4851	35.2618	-4.82893
5	Node5396	Ameiva_fuscata	Oviparous	Oviparous	Oviparous.Oviparous	36.7145	33.9267	38.1145	35.6476	-1.39998
5	Node5419	Aspidoscelis_tigris	Oviparous	Oviparous	Oviparous.Oviparous	38.3055	39.5209	40.3265	41.0563	-2.02092
5	Node5419	Aspidoscelis_hyperythra	Oviparous	Oviparous	Oviparous.Oviparous	38.3055	38.025	40.3265	40.6145	-2.02092
5	Node5436	Aspidoscelis_sexlineata	Oviparous	Oviparous	Oviparous.Oviparous	36.3621	36.688	38.9313	38.8971	-2.56921
5	Node5436	Aspidoscelis_inornata	Oviparous	Oviparous	Oviparous.Oviparous	36.3621	36.5332	38.9313	39.3831	-2.56921
5	Node5435	Aspidoscelis_gularis	Oviparous	Oviparous	Oviparous.Oviparous	36.6503	35.4141	39.0284	37.4431	-2.37814
5	Node5416	Ameivula_ocellifera	Oviparous	Oviparous	Oviparous.Oviparous	36.8434	38.2517	38.181	38.7988	-1.33767
5	Node5549	Platysaurus_intermedius	Viviparous	Oviparous	Viviparous.Oviparous	27.4309	25.7078	32.1249	31.8856	-4.69402
5	Node5568	Ouroborus_cataphractus	Viviparous	Viviparous	Viviparous.Viviparous	28.1427	27.6349	32.6551	29.6081	-4.51246
5	Node5577	Cordylus_niger	Viviparous	Viviparous	Viviparous.Viviparous	29.6381	27.9096	33.5689	32.4226	-3.93077
5	Node5578	Cordylus_oelofseni	Viviparous	Viviparous	Viviparous.Viviparous	29.6029	29.0827	33.401	32.7256	-3.79815
5	Node5578	Cordylus_cordylus	Viviparous	Viviparous	Viviparous.Viviparous	29.6029	29.2129	33.401	33.2635	-3.79815
5	Node5572	Cordylus_macropholis	Viviparous	Viviparous	Viviparous.Viviparous	29.7659	28.4778	33.1366	31.1814	-3.37069
5	Node5589	Karusasaurus_polyzonus	Viviparous	Viviparous	Viviparous.Viviparous	28.4232	31.4268	32.9969	36.3718	-4.57366
5	Node5589	Pseudocordylus_melanotus	Viviparous	Viviparous	Viviparous.Viviparous	28.4232	27.5814	32.9969	31.9979	-4.57366
5	Node5674	Trachylepis_atlantica	Viviparous	Oviparous	Viviparous.Oviparous	26.9722	29.7515	30.8529	33.5617	-3.88074
5	Node5704	Mabuya_mabouya	Viviparous	Viviparous	Viviparous.Viviparous	28.2016	28.557	33.0713	33.0743	-4.8697
5	Node5713	Notomabuya_frenata	Viviparous	Viviparous	Viviparous.Viviparous	28.0436	25.4687	32.9092	29.9906	-4.86556
5	Node5720	Psychosaura_macrorhyncha	Viviparous	Viviparous	Viviparous.Viviparous	28.8374	28.8958	33.7443	34.3036	-4.9069
5	Node5720	Brasiliscincus_agilis	Viviparous	Viviparous	Viviparous.Viviparous	28.8374	29.2971	33.7443	34.539	-4.9069
5	Node5670	Eutropis_multifasciata	Viviparous	Viviparous	Viviparous.Viviparous	26.9142	27.9887	30.8961	31.498	-3.98189
5	Node5798	Niveoscincus_greeni	Oviparous	Viviparous	Oviparous.Viviparous	24.4949	23.8327	29.3097	27.2728	-4.8148
5	Node5815	Lygisaurus_foliorum	Oviparous	Oviparous	Oviparous.Oviparous	25.9341	25.5517	30.9732	30.4913	-5.03905
5	Node5815	Carlia_vivax	Oviparous	Oviparous	Oviparous.Oviparous	25.9341	25.5692	30.9732	30.9516	-5.03905
5	Node5797	Lampropholis_delicata	Oviparous	Oviparous	Oviparous.Oviparous	24.4196	24.0499	29.1514	28.4111	-4.73173
5	Node5784	Bassiana_duperreyi	Oviparous	Oviparous	Oviparous.Oviparous	24.3473	26.6254	29.0585	30.851	-4.71122
5	Node6008	Oligosoma_maccanni	Oviparous	Viviparous	Oviparous.Viviparous	25.6554	25.6928	30.8581	31.3878	-5.20261
5	Node6008	Oligosoma_suteri	Oviparous	Oviparous	Oviparous.Viviparous	25.6554	25.3259	30.8581	29.4295	-5.20261
5	Node6053	Sphenomorphus_indicus	Oviparous	Viviparous	Oviparous.Viviparous	21.7554	23.3533	24.2958	26.0163	-2.54039
5	Node6058	Sphenomorphus_jobiensis	Oviparous	Oviparous	Oviparous.Oviparous	21.8687	22.5249	24.3824	25.3717	-2.51373
5	Node6274	Eulamprus_tympanum	Viviparous	Viviparous	Viviparous.Viviparous	24.2835	23.5564	27.1899	26.6804	-2.90633
5	Node6274	Eulamprus_quoyii	Viviparous	Viviparous	Viviparous.Viviparous	24.2835	24.5096	27.1899	26.9544	-2.90633
5	Node6081	Saiphos_equalis	Oviparous	Oviparous	Oviparous.Viviparous	21.2162	18.4366	23.4855	19.8966	-2.2693
5	Node6077	Scincella_lateralis	Oviparous	Oviparous	Oviparous.Oviparous	21.4634	20.8585	24.374	24.4375	-2.9106
5	Node6393	Plestiodon_reynoldsi	Oviparous	Oviparous	Oviparous.Oviparous	26.7412	26.2382	29.0436	27.6824	-2.3024
5	Node6400	Plestiodon_fasciatus	Oviparous	Oviparous	Oviparous.Oviparous	26.918	25.8431	29.2798	28.4519	-2.36183
5	Node6400	Plestiodon_laticeps	Oviparous	Oviparous	Oviparous.Oviparous	26.918	27.1348	29.2798	29.5769	-2.36183
5	Node6385	Plestiodon_elegans	Oviparous	Oviparous	Oviparous.Oviparous	26.2818	26.319	27.9639	28.0116	-1.68215
5	Node6383	Plestiodon_chinensis	Oviparous	Oviparous	Oviparous.Oviparous	26.0482	24.9046	27.6558	26.986	-1.60761
5	Node6418	Chalcides_bedriagai	Viviparous	Viviparous	Viviparous.Viviparous	29.1139	29.7193	31.9697	31.7961	-2.8558
5	Node6418	Chalcides_ocellatus	Viviparous	Viviparous	Viviparous.Viviparous	29.1139	29.0765	31.9697	32.4257	-2.8558
5	Node6547	Hemidactylus_frenatus	Oviparous	Oviparous	Oviparous.Oviparous	27.8342	27.781	28.5427	27.2808	-0.70845
5	Node6863	Lepidodactylus_lugubris	Oviparous	Oviparous	Oviparous.Oviparous	27.2072	27.1963	28.4122	28.1832	-1.20495
5	Node6863	Gekko_japonicus	Oviparous	Oviparous	Oviparous.Oviparous	27.2072	26.4942	28.4122	26.9673	-1.20495
5	Node6862	Heteronotia_binoei	Oviparous	Oviparous	Oviparous.Oviparous	27.9046	26.8898	28.2033	29.0848	-0.298703
5	Node6544	Ptyodactylus_hasselquistii	Oviparous	Oviparous	Oviparous.Oviparous	26.8182	23.2771	27.6918	25.1191	-0.873631
5	Node7424	Sphaerodactylus_macrolepis	Oviparous	Oviparous	Oviparous.Oviparous	26.5654	26.1621	27.0331	27.4325	-0.467658
5	Node7424	Gonatodes_humeralis	Oviparous	Oviparous	Oviparous.Oviparous	26.5654	30.4017	27.0331	29.7958	-0.467658
5	Node7609	Goniurosaurus_kuroiwae	Oviparous	Oviparous	Oviparous.Oviparous	26.5111	26.7954	25.7526	25.6388	0.758425
5	Node7609	Eublepharis_macularius	Oviparous	Oviparous	Oviparous.Oviparous	26.5111	29.8389	25.7526	26.8803	0.758425
5	Node7735	Woodworthia_maculatus	Oviparous	Viviparous	Oviparous.Viviparous	23.1159	22.2071	23.1601	21.0832	-0.0442413
5	Node7735	Amalosia_lesueurii	Oviparous	Oviparous	Oviparous.Viviparous	23.1159	25.2043	23.1601	25.0022	-0.0442413
[truncated: 442,001+ more rows]

## Sheet: Table S8
Transition	Discrepancy	H.g_pm	H.g_lcl	H.g_ucl
Oviparous.Oviparous	No discrepency	0.633167	-0.869915	2.01438
Oviparous.Oviparous	Topt lower	-0.595642	-1.85642	0.589873
Oviparous.Viviparous	No discrepency	0.251043	-0.862274	2.15974
Oviparous.Viviparous	Topt lower	-0.717939	-1.71327	0.43901
Viviparous.Oviparous	No discrepency	0.64286	-0.827028	1.64759
Viviparous.Oviparous	Topt lower	-0.112139	-1.1275	0.672036
Viviparous.Viviparous	No discrepency	0.692386	-1.02743	1.59325
Viviparous.Viviparous	Topt lower	-0.384065	-1.70414	0.585325
Transition	Topt lower vs No discrepancy	lcl	ucl	pMCMC
Oviparous.Oviparous	-1.08045	-1.90269	-0.565802	0
Oviparous.Viviparous	-1.05072	-2.54011	-0.325268	0.001
Viviparous.Oviparous	-0.700177	-1.51342	-0.00859117	0.369
Viviparous.Viviparous	-1.04265	-1.53872	-0.442992	0

## Sheet: Table S9
Transition	Discrepancy	Number of lineages	% of lineages
Oviparous.Oviparous	No discrepency	83	14
Oviparous.Oviparous	Topt higher	2	0
Oviparous.Oviparous	Topt lower	500	85
Oviparous.Viviparous	No discrepency	6	8
Oviparous.Viviparous	Topt lower	67	92
Viviparous.Oviparous	No discrepency	29	67
Viviparous.Oviparous	Topt higher	2	3
Viviparous.Oviparous	Topt lower	12	29
Viviparous.Viviparous	No discrepency	153	51
Viviparous.Viviparous	Topt higher	4	1
Viviparous.Viviparous	Topt lower	142	47

[truncated: 3 more sheets: Table S10, Table S11, Table S12]
